# Supplementary material for: A kingdom-specific protein domain HMM library for improved annotation of fungal genomes
Source: BMC Genomics. 2007 Apr 10;8:97. doi: 10.1186/1471-2164-8-97 (PMC1854895; doi:10.1186/1471-2164-8-97)
Supplement: Additional file 1 — All detected domain families and the respective number of hits against Pfam and FPfam. A table showing frequencies of all the domains detected by both Pfam and FPfam (category A hits) or by individual libraries (category B hits), sorted based on category Bf (FPfam alone) hits. [file 1471-2164-8-97-S1.xls]

## Sheet: categoryBfBpA_26Feb07
Additional File 1: A table showing frequencies of all the domains detected by both Pfam and FPfam (category A hits) or by individual libraries (category B hits), sorted based on category Bf (FPfam alone) hits. Abbreviations: Category A Hits; Hits found by both FPfam and Pfam libraries Category B Hits; Hits found by either FPfam (Bf) or Pfam (Bp) alone Bf-frac; Fraction of category Bf hits in rela…
					Category Bf Hits		Category Bp Hits		Category A hits
	Domain	Description	Bf-frac	Bf:Bp:A	FPfam30	FPfam5	Pfam30	Pfam5	FP:Pf30	FP:Pf5
1	DUF229	Protein of unknown function (DUF229)	87.5	7:0:1	6	1	0	0	1	0
2	LicD	LICD Protein Family	73.91	51:2:16	51	0	2	0	9	7
3	Neugrin	Neugrin	71.43	45:0:18	41	4	0	0	11	7
4	Copper-bind	Copper binding proteins, plastocyanin/az	70.59	36:1:14	32	4	1	0	12	2
5	DUF946	Plant protein of unknown function (DUF94	68.33	41:3:16	35	6	1	2	12	4
6	DUF143	Domain of unknown function DUF143	67.44	29:0:14	27	2	0	0	8	6
7	Laminin_B	Laminin B (Domain IV)	66.67	2:0:1	2	0	0	0	1	0
8	Ribosomal_S6	Ribosomal protein S6	66.67	26:0:13	26	0	0	0	6	7
9	Fascin	Fascin domain	66.67	6:0:3	6	0	0	0	2	1
10	Fungal_ODC_AZ	Fungal ornithine decarboxylase antizyme	66.67	8:0:4	6	2	0	0	4	0
11	Chitin_bind_3	Chitin binding domain	65.04	80:5:38	80	0	3	2	35	3
12	DUF1279	Protein of unknown function (DUF1279)	64.81	35:0:19	34	1	0	0	11	8
13	GCC2_GCC3	GCC2 and GCC3	64.29	27:0:15	26	1	0	0	15	0
14	TRI5	Trichodiene synthase (TRI5)	64	16:0:9	14	2	0	0	5	4
15	Hormone_1	Somatotropin hormone family	63.64	14:0:8	13	1	0	0	5	3
16	Sulfotransfer_1	Sulfotransferase domain	63.64	7:1:3	7	0	1	0	3	0
17	Far-17a_AIG1	FAR-17a/AIG1-like protein	62.5	40:0:24	36	4	0	0	18	6
18	UPF0139	Uncharacterised protein family (UPF0139)	61.9	13:0:8	12	1	0	0	5	3
19	ATP-synt_E	ATP synthase E chain	61.7	29:0:18	26	3	0	0	15	3
20	LRRNT	Leucine rich repeat N-terminal domain	61.54	8:1:4	7	1	1	0	4	0
21	DUF1191	Protein of unknown function (DUF1191)	61.54	8:0:5	8	0	0	0	3	2
22	SH3BGR	SH3-binding, glutamic acid-rich protein	59.46	22:0:15	20	2	0	0	11	4
23	Glu-tRNAGln	Glu-tRNAGln amidotransferase C subunit	59.09	13:0:9	11	2	0	0	8	1
24	EcsB	Bacterial ABC transporter protein EcsB	58.82	20:1:13	18	2	0	1	12	1
25	ORC3_N	Origin recognition complex (ORC) subunit	58.7	27:1:18	25	2	0	1	12	6
26	DUF1465	Protein of unknown function (DUF1465)	58.33	14:0:10	11	3	0	0	9	1
27	DOMON	DOMON domain	57.58	19:0:14	15	4	0	0	10	4
28	Recep_L_domain	Receptor L domain	57.55	80:2:57	69	11	2	0	44	13
29	INSIG	Insulin-induced protein (INSIG)	57.41	31:0:23	30	1	0	0	18	5
30	Bac_luciferase	Luciferase-like monooxygenase	57.35	39:1:28	31	8	1	0	23	5
31	Herpes_glycop_D	Herpesvirus glycoprotein D	57.18	498:7:366	446	52	7	0	304	62
32	Sushi	Sushi domain (SCR repeat)	57.14	4:0:3	3	1	0	0	2	1
33	Rep_3	Initiator Replication protein	57.14	12:0:9	12	0	0	0	7	2
34	ParBc	ParB-like nuclease domain	57.14	16:0:12	16	0	0	0	8	4
35	Mrr_cat	Restriction endonuclease	56.52	13:1:9	10	3	1	0	9	0
36	DedA	DedA family	56.41	22:3:14	21	1	1	2	10	4
37	DUF218	DUF218 domain	56.25	27:0:21	24	3	0	0	16	5
38	RecA	recA bacterial DNA recombination protein	56.1	92:2:70	88	4	2	0	49	21
39	Fringe	Fringe-like	56.1	23:4:14	20	3	1	3	7	7
40	Sin_N	Sin-like protein conserved region	55.81	24:0:19	20	4	0	0	13	6
41	DUF741	Protein of unknown function (DUF741)	55.56	5:0:4	5	0	0	0	2	2
42	MTS	Methyltransferase small domain	55.43	102:0:82	98	4	0	0	64	18
43	CTP_transf_3	Cytidylyltransferase	55	11:0:9	9	2	0	0	8	1
44	Granulin	Granulin	54.84	17:3:11	14	3	1	2	10	1
45	NC	NC domain	53.85	7:0:6	7	0	0	0	6	0
46	LRR_3	Leucine Rich Repeat	53.85	14:0:12	14	0	0	0	10	2
47	K_tetra	K+ channel tetramerisation domain	53.73	36:2:29	34	2	0	2	18	11
48	7tm_2	7 transmembrane receptor (Secretin famil	53.54	53:2:44	48	5	1	1	38	6
49	GlutR_dimer	Glutamyl-tRNAGlu reductase, dimerisation	53.33	8:0:7	5	3	0	0	6	1
50	Mt_ATP-synt_D	ATP synthase D chain, mitochondrial (ATP	53.19	25:0:22	25	0	0	0	14	8
51	DUF885	Bacterial protein of unknown function (D	52.94	9:0:8	8	1	0	0	7	1
52	UPF0086	Domain of unknown function UPF0086	52.38	22:0:20	21	1	0	0	15	5
53	Ribophorin_II	Ribophorin II (RPN2)	52.27	23:0:21	22	1	0	0	15	6
54	AATase	Alcohol acetyltransferase	51.85	42:0:39	40	2	0	0	30	9
55	DUF526	Protein of unknown function (DUF526)	51.79	29:0:27	29	0	0	0	23	4
56	DUF1115	Protein of unknown function (DUF1115)	51.61	16:1:14	15	1	0	1	13	1
57	DUF81	Domain of unknown function DUF81	51.61	16:0:15	16	0	0	0	12	3
58	COG2	COG (conserved oligomeric Golgi) complex	51.35	19:0:18	15	4	0	0	11	7
59	zf-U1	U1 zinc finger	51.27	101:0:96	92	9	0	0	78	18
60	Glyco_transf_8	Glycosyl transferase family 8	51.17	109:0:104	105	4	0	0	87	17
61	Ribosomal_L21p	Ribosomal prokaryotic L21 protein	51.16	22:0:21	20	2	0	0	17	4
62	AIG2	AIG2-like family	50.82	31:3:27	21	10	1	2	23	4
63	HTH_7	Helix-turn-helix domain of resolvase	50.72	35:2:32	30	5	0	2	13	19
64	Wzz	Chain length determinant protein	50	2:0:2	2	0	0	0	2	0
65	DUF82	Protein of unknown function DUF82	50	4:0:4	3	1	0	0	3	1
66	DUF899	Bacterial protein of unknown function (D	50	5:1:4	5	0	1	0	3	1
67	DUF468	Protein of unknown function (DUF468)	50	7:0:7	7	0	0	0	7	0
68	DUF469	Protein with unknown function (DUF469)	50	1:0:1	1	0	0	0	1	0
69	Senescence	Senescence-associated protein	50	9:0:9	9	0	0	0	6	3
70	Apc15p	Apc15p protein	50	14:0:14	13	1	0	0	11	3
71	SmpB	SmpB protein	50	2:0:2	2	0	0	0	1	1
72	SRP9	Signal recognition particle 9 kDa protei	50	8:0:8	5	3	0	0	7	1
73	Astacin	Astacin (Peptidase family M12A)	50	17:0:17	15	2	0	0	15	2
74	DUF333	Domain of unknown function (DUF333)	50	4:1:3	4	0	1	0	2	1
75	Alba	Alba	50	7:0:7	7	0	0	0	5	2
76	Hep_Hag	Hep_Hag	50	4:0:4	4	0	0	0	3	1
77	ATP_synt_H	ATP synthase subunit H	50	13:0:13	11	2	0	0	8	5
78	SBP56	56kDa selenium binding protein (SBP56)	50	7:0:7	6	1	0	0	5	2
79	EGF_alliinase	Alliinase EGF-like domain	50	7:1:6	7	0	0	1	5	1
80	SUR7	SUR7 protein	48.39	75:0:80	61	14	0	0	72	8
81	LrgB	LrgB-like family	48.28	14:0:15	14	0	0	0	10	5
82	SpoIIE	Stage II sporulation protein E (SpoIIE)	48.24	41:0:44	37	4	0	0	31	13
83	Glyco_transf_54	N-Acetylglucosaminyltransferase-IV (GnT-	48.15	13:0:14	12	1	0	0	8	6
84	Ifi-6-16	Interferon-induced 6-16 family	48.15	13:4:10	12	1	3	1	9	1
85	Gram_pos_anchor	Gram positive anchor	48.09	88:2:93	77	11	1	1	72	21
86	Mid2	Mid2 like cell wall stress sensor	47.96	106:0:115	97	9	0	0	99	16
87	VAR1	Mitochondrial ribosomal protein (VAR1)	47.41	393:0:436	390	3	0	0	425	11
88	CBAH	Linear amide C-N hydrolases, choloylglyc	47.37	9:0:10	9	0	0	0	10	0
89	Usp	Universal stress protein family	47.32	53:0:59	48	5	0	0	40	19
90	Str_synth	Strictosidine synthase	46.88	15:0:17	15	0	0	0	11	6
91	Arfaptin	Arfaptin-like domain	46.67	7:0:8	6	1	0	0	6	2
92	Glyco_hydro_19	Chitinase class I	46.67	7:0:8	5	2	0	0	8	0
93	D-aminoacyl_C	D-aminoacylase, C-terminal region	46.43	13:0:15	13	0	0	0	14	1
94	DUF250	Domain of unknown function, DUF250	46.34	114:4:128	114	0	2	2	97	31
95	Glu_cyclase_2	Glutamine cyclotransferase	46.15	6:0:7	4	2	0	0	5	2
96	UreF	UreF	46.15	12:1:13	11	1	0	1	7	6
97	MARVEL	Membrane-associating domain	45.77	65:7:70	59	6	3	4	53	17
98	Lipase_2	Lipase (class 2)	45.76	27:0:32	26	1	0	0	24	8
99	DUF1325	Protein of unknown function (DUF1325)	45.61	26:0:31	26	0	0	0	23	8
100	Nitroreductase	Nitroreductase family	45.61	26:0:31	25	1	0	0	22	9
101	DUF902	Domain of Unknown Function (DUF902)	45.45	5:0:6	4	1	0	0	6	0
102	MAAL_N	Methylaspartate ammonia-lyase N-terminus	45.45	5:0:6	3	2	0	0	4	2
103	GPS	Latrophilin/CL-1-like GPS domain	45.45	5:1:5	5	0	0	1	3	2
104	bZIP_Maf	bZIP Maf transcription factor	45.36	127:4:149	124	3	1	3	122	27
105	DUF783	Protein of unknown function (DUF783)	45.24	19:0:23	18	1	0	0	13	10
106	Adeno_PIX	Adenovirus hexon-associated protein (IX)	45.05	41:0:50	37	4	0	0	41	9
107	SRP14	Signal recognition particle 14kD protein	45	18:0:22	17	1	0	0	18	4
108	CorC_HlyC	Transporter associated domain	44.44	4:1:4	3	1	0	1	3	1
109	SBP_bac_1	Bacterial extracellular solute-binding p	44	11:1:13	11	0	1	0	12	1
110	DUF1084	Protein of unknown function (DUF1084)	44	11:0:14	11	0	0	0	11	3
111	TFIIF_alpha	Transcription initiation factor IIF, alp	43.75	28:0:36	28	0	0	0	27	9
112	DUF955	Domain of unknown function (DUF955)	43.75	7:1:8	7	0	0	1	7	1
113	CCT	CCT motif	43.48	10:1:12	10	0	1	0	12	0
114	GLTT	GLTT repeat (6 copies)	43.48	10:0:13	10	0	0	0	13	0
115	Ribosomal_MRP8	Mitochondrial Ribosomal protein MRP8	43.32	133:0:174	123	10	0	0	138	36
116	DUF1339	Protein of unknown function (DUF1339)	43.18	19:1:24	18	1	0	1	19	5
117	Palm_thioest	Palmitoyl protein thioesterase	43.14	22:0:29	22	0	0	0	23	6
118	B9	B9 protein	42.86	3:0:4	3	0	0	0	4	0
119	DNA_ligase_aden	NAD-dependent DNA ligase adenylation dom	42.86	3:0:4	3	0	0	0	4	0
120	CBM_19	Carbohydrate binding domain (family 19)	42.86	18:1:23	18	0	0	1	18	5
121	DPBB_1	Rare lipoprotein A (RlpA)-like double-ps	42.86	57:0:76	55	2	0	0	47	29
122	CENP-B_N	CENP-B N-terminal DNA-binding domain	42.52	54:0:73	43	11	0	0	65	8
123	Phosducin	Phosducin	42.11	40:1:54	39	1	0	1	42	12
124	DUF408	Domain of Unknown Function (DUF408)	41.79	28:0:39	26	2	0	0	30	9
125	hATC	hAT family dimerisation domain	41.79	84:2:115	82	2	2	0	114	1
126	BCAS2	Breast carcinoma amplified sequence 2 (B	41.67	25:0:35	23	2	0	0	25	10
127	B_lectin	D-mannose binding lectin	41.67	5:1:6	3	2	0	1	2	4
128	DUF925	Bacterial protein of unknown function (D	41.67	5:0:7	4	1	0	0	6	1
129	Dynamitin	Dynamitin	41.49	39:1:54	37	2	0	1	41	13
130	Mnd1	Mnd1 family	41.46	17:0:24	16	1	0	0	19	5
131	CcmE	CcmE	41.38	36:0:51	34	2	0	0	38	13
132	HALZ	Homeobox associated leucine zipper	41.33	31:4:40	30	1	3	1	30	10
133	LtrA	Bacterial low temperature requirement A	41.03	16:0:23	14	2	0	0	14	9
134	UPF0157	Uncharacterised protein family (UPF0157)	40.91	9:1:12	9	0	1	0	11	1
135	Alpha-amylase_C	Alpha amylase, C-terminal all-beta domai	40.91	9:0:13	9	0	0	0	13	0
136	DUF19	Domain of unknown function DUF19	40.74	11:0:16	10	1	0	0	15	1
137	ARS2	Arsenite-resistance protein 2	40.62	13:2:17	13	0	2	0	12	5
138	IF3_C	Translation initiation factor IF-3, C-te	40.62	13:0:19	13	0	0	0	12	7
139	Fungal_lectin	Fungal fucose-specific lectin	40.62	13:0:19	11	2	0	0	16	3
140	HSBP1	Heat shock factor binding protein 1	40.58	28:3:38	26	2	2	1	27	11
141	E2F_TDP	E2F/DP family winged-helix DNA-binding d	40.54	15:0:22	15	0	0	0	18	4
142	DUF1226	Protein of unknown function (DUF1226)	40.54	15:0:22	15	0	0	0	16	6
143	Peptidase_M10	Matrixin	40.48	17:2:23	15	2	2	0	15	8
144	RGS	Regulator of G protein signaling domain	40.43	76:1:111	63	13	1	0	81	30
145	Biopterin_H	Biopterin-dependent aromatic amino acid	40.38	21:0:31	15	6	0	0	26	5
146	DUF567	Protein of unknown function (DUF567)	40	8:0:12	8	0	0	0	5	7
147	CbiX	CbiX	40	4:0:6	4	0	0	0	5	1
148	Peptidase_S30	Potyvirus P1 protease	40	4:0:6	3	1	0	0	6	0
149	Vault	Major Vault Protein repeat	40	4:0:6	4	0	0	0	6	0
150	ArsC	ArsC family	40	4:0:6	3	1	0	0	4	2
151	Adeno_52K	Adenoviral protein 52K	40	4:0:6	2	2	0	0	4	2
152	DUF984	Protein of unknown function (DUF984)	40	4:1:5	4	0	0	1	4	1
153	DUF889	Eukaryotic protein of unknown function (	39.9	79:0:119	79	0	0	0	90	29
154	DUF914	Eukaryotic protein of unknown function (	39.73	58:1:87	56	2	1	0	63	24
155	Glyco_transf_25	Glycosyltransferase family 25 (LPS biosy	39.47	15:0:23	10	5	0	0	17	6
156	zf-PARP	Poly(ADP-ribose) polymerase and DNA-Liga	39.39	13:0:20	13	0	0	0	14	6
157	DUF124	Protein of unknown function DUF124	39.39	26:0:40	23	3	0	0	30	10
158	Put_Phosphatase	Putative Phosphatase	39.33	35:2:52	28	7	1	1	45	7
159	PNP_UDP_1	Phosphorylase family	39.29	77:0:119	66	11	0	0	65	54
160	Ribosomal_L19	Ribosomal protein L19	39.02	16:0:25	16	0	0	0	18	7
161	Cytochrom_B561	Cytochrome b561	38.95	37:2:56	34	3	0	2	41	15
162	Collagen	Collagen triple helix repeat (20 copies)	38.91	86:2:133	83	3	2	0	102	31
163	DUF659	Protein of unknown function (DUF 659)	38.89	14:2:20	14	0	1	1	20	0
164	Cerato-platanin	Cerato-platanin	38.89	14:0:22	14	0	0	0	19	3
165	DUF1683	Protein of unknown function (DUF1683)	38.89	14:0:22	14	0	0	0	13	9
166	NUDE_C	NUDE protein, C-terminal conserved regio	38.89	42:3:63	40	2	2	1	48	15
167	Nop17p	Nop17p (pre-rRNA processing)	38.89	14:0:22	14	0	0	0	18	4
168	Tropomyosin	Tropomyosin	38.73	146:4:227	132	14	2	2	183	44
169	TBCC	Tubulin binding cofactor C	38.71	48:0:76	44	4	0	0	63	13
170	Radial_spoke	Radial spokehead-like protein	38.46	5:0:8	5	0	0	0	8	0
171	IPP-2	Protein phosphatase inhibitor 2 (IPP-2)	38.27	31:0:50	31	0	0	0	35	15
172	XAP5	XAP5 protein	38.1	32:1:51	29	3	1	0	42	9
173	CASP_C	CASP C terminal	38.1	72:1:116	64	8	1	0	95	21
174	DUF1681	Protein of unknown function (DUF1681)	38.07	142:1:230	126	16	0	1	183	47
175	CbiA	CobQ/CobB/MinD/ParA nucleotide binding d	37.89	72:1:117	70	2	1	0	85	32
176	Cps15	Chromatin remodelling complex component	37.84	28:2:44	25	3	1	1	32	12
177	SSDP	Single-stranded DNA binding protein, SSD	37.78	34:3:53	32	2	2	1	43	10
178	Pox_A_type_inc	Viral A-type inclusion protein repeat	37.67	136:4:221	126	10	3	1	171	50
179	bZIP_2	Basic region leucine zipper	37.54	232:8:378	222	10	4	4	275	103
180	Arg_repressor_C	Arginine repressor, C-terminal domain	37.5	3:0:5	3	0	0	0	5	0
181	RdRP_4	Viral RNA-directed RNA-polymerase	37.5	3:0:5	3	0	0	0	4	1
182	UPF0132	Uncharacterised protein family (UPF0132)	37.5	6:0:10	6	0	0	0	8	2
183	MannoseP_isomer	Mannose-6-phosphate isomerase	37.5	3:0:5	3	0	0	0	5	0
184	YABBY	YABBY protein	37.5	3:0:5	3	0	0	0	3	2
185	TP6A_N	Type IIB DNA topoisomerase	37.5	18:1:29	16	2	1	0	22	7
186	MpPF2	M penetrans paralogue family 2	37.5	24:0:40	23	1	0	0	34	6
187	Queuosine_synth	Queuosine biosynthesis protein	37.5	3:0:5	3	0	0	0	3	2
188	DUF812	Protein of unknown function (DUF812)	37.27	41:0:69	38	3	0	0	59	10
189	KRE9	Yeast cell wall synthesis protein KRE9/K	37.18	29:0:49	21	8	0	0	42	7
190	MF_alpha_N	Mating factor alpha precursor N-terminus	37.14	39:17:49	37	2	8	9	43	6
191	IncA	IncA protein	37.14	13:1:21	12	1	1	0	17	4
192	DUF1721	Fungal family of unknown function (DUF17	37.14	13:0:22	12	1	0	0	22	0
193	LUC7	LUC7 N_terminus	37.1	46:0:78	25	21	0	0	69	9
194	LCCL	LCCL domain	37.1	23:0:39	20	3	0	0	30	9
195	SF-assemblin	SF-assemblin/beta giardin	37.04	20:0:34	18	2	0	0	32	2
196	Nuc_sug_transp	Nucleotide-sugar transporter	36.99	64:0:109	64	0	0	0	78	31
197	DUF202	Domain of unknown function DUF	36.93	65:1:110	59	6	1	0	73	37
198	Jacalin	Jacalin-like lectin domain	36.92	48:3:79	48	0	1	2	75	4
199	Glyco_hydro_63	Mannosyl oligosaccharide glucosidase	36.9	31:0:53	31	0	0	0	43	10
200	bZIP_1	bZIP transcription factor	36.89	650:16:1096	619	31	14	2	854	242
201	Spindle_assoc	Spindle associated	36.87	80:0:137	75	5	0	0	110	27
202	mTERF	mTERF	36.84	7:0:12	5	2	0	0	12	0
203	HABP4_PAI-RBP1	Hyaluronan / mRNA binding family	36.84	14:0:24	14	0	0	0	18	6
204	DUF537	Protein of unknown function, DUF537	36.84	7:0:12	6	1	0	0	10	2
205	Flavin_Reduct	Flavin reductase like domain	36.84	14:3:21	14	0	2	1	15	6
206	OPA3	Optic atrophy 3 protein (OPA3)	36.7	80:1:137	73	7	1	0	110	27
207	CFEM	CFEM domain	36.67	99:0:171	94	5	0	0	139	32
208	Transposase_8	Transposase	36.59	30:8:44	29	1	1	7	32	12
209	LEA_4	Late embryogenesis abundant protein	36.48	89:2:153	79	10	1	1	126	27
210	DUF881	Bacterial protein of unknown function (D	36.36	4:1:6	3	1	1	0	6	0
211	Methyltransf_5	MraW methylase family	36.36	4:0:7	4	0	0	0	2	5
212	DUF161	Uncharacterized BCR, YitT family COG1284	36.36	4:0:7	4	0	0	0	5	2
213	Renin_r	Renin receptor-like protein	36.36	4:0:7	4	0	0	0	3	4
214	Zw10	Centromere/kinetochore Zw10	36.36	8:2:12	8	0	2	0	9	3
215	RUN	RUN domain	36.36	4:0:7	4	0	0	0	7	0
216	Nnf1	Nnf1	36.36	88:0:154	77	11	0	0	116	38
217	BT1	BT1 family	36.27	37:1:64	37	0	0	1	64	0
218	ARM_1	Adhesion regulating molecule conserved r	36.21	21:0:37	21	0	0	0	28	9
219	DUF1014	Protein of unknown function (DUF1014)	36.17	34:0:60	32	2	0	0	50	10
220	Complex1_17_2kD	NADH	36.17	17:0:30	14	3	0	0	23	7
221	TolA	TolA protein	36.16	98:4:169	95	3	3	1	139	30
222	Mis6	Mis6	36.14	30:0:53	28	2	0	0	36	17
223	Bap31	B-cell receptor-associated protein 31-li	36.09	118:1:208	106	12	0	1	151	57
224	PT	PT repeat	36.03	89:1:157	84	5	0	1	136	21
225	DUF1399	Protein of unknown function (DUF1399)	36	18:0:32	17	1	0	0	25	7
226	NAS	Nicotianamine synthase protein	36	9:1:15	9	0	0	1	11	4
227	TAF4	Transcription initiation factor TFIID co	35.94	23:0:41	23	0	0	0	30	11
228	DUF1123	Protein of unknown function (DUF1123)	35.71	5:1:8	5	0	0	1	7	1
229	Sec2p	GDP/GTP exchange factor Sec2p	35.67	173:3:309	160	13	2	1	247	62
230	SWIM	SWIM zinc finger	35.48	33:7:53	32	1	3	4	41	12
231	MFAP1_C	Micro-fibrillar-associated protein 1 C-t	35.47	155:0:282	137	18	0	0	242	40
232	Stig1	Stigma-specific protein, Stig1	35.42	17:0:31	14	3	0	0	26	5
233	GAL11	Transcription regulatory protein GAL11	35.41	193:0:352	183	10	0	0	324	28
234	TPR_MLP1_2	TPR/MLP1/MLP2-like protein	35.4	434:0:792	398	36	0	0	614	178
235	IspD	Uncharacterized protein family UPF0007	35.29	6:0:11	5	1	0	0	8	3
236	Galactosyl_T	Galactosyltransferase	35.29	6:1:10	5	1	0	1	7	3
237	Sra	C.elegans Sra family integral membrane p	35.29	6:0:11	4	2	0	0	9	2
238	DUF1183	Protein of unknown function (DUF1183)	35.29	12:0:22	12	0	0	0	18	4
239	LysE	LysE type translocator	35.29	12:2:20	12	0	0	2	13	7
240	Terpene_synth_C	Terpene synthase family, metal binding d	35.23	31:0:57	22	9	0	0	45	12
241	SURF6	Surfeit locus protein 6	35.07	74:0:137	69	5	0	0	118	19
242	MgtE	Divalent cation transporter	35	7:0:13	6	1	0	0	9	4
243	Ribonuclease_BN	Ribonuclease BN-like family	35	7:0:13	7	0	0	0	11	2
244	NUC189	NUC189 domain	35	21:0:39	19	2	0	0	31	8
245	Bac_rhamnosid	Bacterial alpha-L-rhamnosidase	34.94	29:2:52	28	1	2	0	31	21
246	Asp_Glu_race	Asp/Glu/Hydantoin racemase	34.88	15:0:28	15	0	0	0	24	4
247	DUF1712	Fungal domain of unknown function (DUF17	34.78	8:0:15	6	2	0	0	14	1
248	DUF1695	Putative peptidase (DUF1695)	34.78	8:0:15	8	0	0	0	12	3
249	SLT	Transglycosylase SLT domain	34.78	8:2:13	7	1	2	0	13	0
250	PGAP1	PGAP1-like protein	34.51	49:0:93	44	5	0	0	74	19
251	DUF335	Putative metallopeptidase (SprT family)	34.48	10:1:18	10	0	1	0	13	5
252	Tctex-1	Tctex-1 family	34.29	12:1:22	12	0	1	0	17	5
253	PS_pyruv_trans	Polysaccharide pyruvyl transferase	34.21	13:4:21	12	1	0	4	17	4
254	Frigida	Frigida-like protein	34.21	13:1:24	12	1	1	0	20	4
255	ArsA_ATPase	Anion-transporting ATPase	34.18	67:0:129	67	0	0	0	99	30
256	SIP1	Survival motor neuron (SMN) interacting	34.04	16:0:31	16	0	0	0	21	10
257	Ribosomal_S11	Ribosomal protein S11	34.02	33:0:64	27	6	0	0	51	13
258	Glyco_hydro_67N	Glycosyl hydrolase family 67 N-terminus	33.87	21:1:40	18	3	0	1	31	9
259	Uso1_p115_C	Uso1 / p115 like vesicle tethering prote	33.74	195:0:383	178	17	0	0	322	61
260	UvrD-helicase	UvrD/REP helicase	33.7	93:0:183	91	2	0	0	153	30
261	HOOK	HOOK protein	33.64	72:0:142	64	8	0	0	116	26
262	MAD	Mitotic checkpoint protein	33.62	39:2:75	37	2	0	2	60	15
263	Shugoshin_N	Shugoshin N terminus	33.33	40:2:78	38	2	1	1	61	17
264	YDG_SRA	YDG/SRA domain	33.33	7:1:13	6	1	1	0	11	2
265	PRiA4_ORF3	Plasmid pRiA4b ORF-3-like protein	33.33	2:0:4	1	1	0	0	4	0
266	MinC_C	Septum formation inhibitor MinC, C-termi	33.33	2:0:4	2	0	0	0	4	0
267	FPN1	Ferroportin1 (FPN1)	33.33	12:0:24	10	2	0	0	15	9
268	Elicitin	Elicitin	33.33	29:0:58	29	0	0	0	58	0
269	BRCA2	BRCA2 repeat	33.33	6:0:12	6	0	0	0	8	4
270	Arylesterase	Arylesterase	33.33	14:0:28	14	0	0	0	19	9
271	Calx-beta	Calx-beta domain	33.33	4:1:7	2	2	1	0	7	0
272	DUF501	Protein of unknown function (DUF501)	33.33	3:0:6	3	0	0	0	3	3
273	Asparaginase_II	L-asparaginase II	33.33	6:0:12	5	1	0	0	9	3
274	GMP_PDE_delta	GMP-PDE, delta subunit	33.33	2:0:4	2	0	0	0	4	0
275	Peptidase_C15	Pyroglutamyl peptidase	33.33	10:0:20	10	0	0	0	16	4
276	Toxin_30	Ptu family	33.33	5:0:10	3	2	0	0	8	2
277	Notch	Notch (DSL) domain	33.33	3:0:6	2	1	0	0	5	1
278	DUF1394	Protein of unknown function (DUF1394)	33.33	4:0:8	4	0	0	0	6	2
279	DUF1365	Protein of unknown function (DUF1365)	33.33	6:0:12	2	4	0	0	10	2
280	MurB_C	UDP-N-acetylenolpyruvoylglucosamine redu	33.33	1:0:2	1	0	0	0	1	1
281	Dyp_perox	Dyp-type peroxidase family	33.33	11:0:22	10	1	0	0	16	6
282	RplB	Rare lipoprotein B family	33.33	1:0:2	1	0	0	0	2	0
283	BPD_transp_2	Branched-chain amino acid transport syst	33.33	3:0:6	2	1	0	0	6	0
284	B12-binding	B12 binding domain	33.33	7:0:14	6	1	0	0	12	2
285	LpxB	Lipid-A-disaccharide synthetase	33.33	2:0:4	2	0	0	0	3	1
286	UPF0089	Uncharacterised protein family (UPF0089)	33.33	5:0:10	4	1	0	0	9	1
287	SURF5	Surfeit locus protein 5	33.33	7:0:14	6	1	0	0	12	2
288	Hep_59	Hepatocellular carcinoma-associated anti	33.33	7:0:14	7	0	0	0	10	4
289	Sgf11	Sgf11 (transcriptional regulation protei	33.33	12:0:24	8	4	0	0	24	0
290	Spc19	Spc19	33.04	37:1:74	36	1	0	1	65	9
291	Cwf_Cwc_15	Cwf15/Cwc15 cell cycle control protein	32.84	22:0:45	21	1	0	0	39	6
292	HCNGP	HCNGP-like protein	32.69	17:0:35	13	4	0	0	32	3
293	AXE1	Acetyl xylan esterase (AXE1)	32.61	15:0:31	12	3	0	0	25	6
294	SYF2	SYF2 splicing factor	32.5	13:0:27	12	1	0	0	21	6
295	Filament	Intermediate filament protein	32.49	193:3:398	184	9	2	1	316	82
296	URO-D	Uroporphyrinogen decarboxylase (URO-D)	32.35	22:0:46	21	1	0	0	38	8
297	DUF605	Protein of unknown function, DUF605	32.35	22:0:46	19	3	0	0	37	9
298	HCaRG	HCaRG protein	32.35	22:2:44	20	2	1	1	36	8
299	MAGE	MAGE family	32.26	10:0:21	10	0	0	0	18	3
300	DUF1630	Protein of unknown function (DUF1630)	32.14	9:1:18	9	0	1	0	16	2
301	YbaK	YbaK / prolyl-tRNA synthetases associate	32	8:0:17	7	1	0	0	13	4
302	Kdo	Lipopolysaccharide kinase (Kdo/WaaP) fam	31.87	51:1:108	43	8	0	1	68	40
303	LAGLIDADG_2	LAGLIDADG DNA endonuclease family	31.82	7:0:15	7	0	0	0	15	0
304	Telo_bind	Telomere-binding protein alpha subunit,	31.82	7:1:14	7	0	0	1	9	5
305	Erythro_esteras	Erythromycin esterase	31.82	7:0:15	7	0	0	0	11	4
306	UPF0066	Uncharacterised protein family UPF0066	31.58	6:0:13	6	0	0	0	10	3
307	Cad	Cadmium resistance transporter	31.58	6:0:13	4	2	0	0	11	2
308	UPF0131	Uncharacterised protein family (UPF0131)	31.58	6:0:13	5	1	0	0	11	2
309	NUC156	NUC156 domain	31.43	11:1:23	10	1	1	0	16	7
310	SRR1	SRR1	31.34	21:0:46	17	4	0	0	38	8
311	UPF0113	Uncharacterised protein family (UPF0113)	31.31	62:1:135	56	6	1	0	111	24
312	TetR_N	Bacterial regulatory proteins, tetR fami	31.25	5:0:11	5	0	0	0	10	1
313	AP2	AP2 domain	31.25	5:0:11	5	0	0	0	9	2
314	DUF791	Protein of unknown function (DUF791)	31.25	10:0:22	9	1	0	0	17	5
315	Hemerythrin	Hemerythrin HHE cation binding domain	31.18	29:4:60	23	6	3	1	47	13
316	PRKCSH	Glucosidase II beta subunit-like protein	31.15	19:2:40	17	2	2	0	31	9
317	Bin3	Bicoid-interacting protein 3 (Bin3)	30.77	8:1:17	5	3	0	1	15	2
318	DUF1042	Domain of Unknown Function (DUF1042)	30.77	8:0:18	7	1	0	0	17	1
319	ATP-gua_PtransN	ATP	30.77	4:0:9	4	0	0	0	9	0
320	Upf2	Up-frameshift suppressor 2	30.77	52:0:117	44	8	0	0	108	9
321	SCAMP	SCAMP family	30.77	4:1:8	2	2	1	0	6	2
322	DUF547	Protein of unknown function, DUF547	30.77	8:0:18	8	0	0	0	14	4
323	FRG1	FRG1-like family	30.77	8:0:18	7	1	0	0	14	4
324	DUF297	TM1410 hypothetical-related protein	30.77	8:0:18	8	0	0	0	15	3
325	CG-1	CG-1 domain	30.77	4:0:9	3	1	0	0	9	0
326	DUF941	Domain of unknown function (DUF941)	30.77	4:0:9	1	3	0	0	8	1
327	Arrestin_N	Arrestin (or S-antigen), N-terminal doma	30.77	100:5:220	93	7	2	3	159	61
328	Antibiotic_NAT	Aminoglycoside 3-N-acetyltransferase	30.77	4:0:9	3	1	0	0	7	2
329	DUF1697	Protein of unknown function (DUF1697)	30.77	4:0:9	4	0	0	0	8	1
330	HlyD	HlyD family secretion protein	30.77	4:0:9	4	0	0	0	9	0
331	Peptidase_M35	Deuterolysin metalloprotease (M35) famil	30.77	28:7:56	27	1	5	2	40	16
332	Sec10	Exocyst complex component Sec10	30.56	44:0:100	40	4	0	0	83	17
333	STE2	Fungal pheromone mating factor STE2 GPCR	30.36	17:1:38	16	1	0	1	33	5
334	zf-BED	BED zinc finger	30.06	52:0:121	50	2	0	0	104	17
335	TPR_3	Tetratricopeptide repeat	30	12:0:28	12	0	0	0	23	5
336	Ribosomal_L25p	Ribosomal L25p family	30	3:1:6	3	0	0	1	6	0
337	DUF1022	Protein of unknown function (DUF1022)	30	3:1:6	3	0	0	1	5	1
338	Pentapeptide_2	Pentapeptide repeats (8 copies)	30	6:3:11	4	2	2	1	7	4
339	Apyrase	Apyrase	30	3:0:7	3	0	0	0	6	1
340	DUF924	Bacterial protein of unknown function (D	30	6:1:13	6	0	0	1	11	2
341	Hamartin	Hamartin protein	30	9:0:21	9	0	0	0	18	3
342	DUF607	Protein of unknown function, DUF607	30	24:0:56	22	2	0	0	49	7
343	UDP-g_GGTase	UDP-glucose	30	12:0:28	12	0	0	0	21	7
344	CHAP	CHAP domain	30	3:2:5	3	0	1	1	5	0
345	DUF1214	Protein of unknown function (DUF1214)	30	3:0:7	3	0	0	0	6	1
346	UMPH-1	Pyrimidine 5'-nucleotidase (UMPH-1)	30	6:0:14	5	1	0	0	13	1
347	DUF752	Protein of unknown function (DUF752)	30	3:0:7	3	0	0	0	6	1
348	PWI	PWI domain	29.85	20:0:47	19	1	0	0	33	14
349	PAM2	Ataxin-2 C-terminal region	29.85	20:6:41	20	0	3	3	31	10
350	DNA_pol_viral_N	DNA polymerase (viral) N-terminal domain	29.82	34:2:78	28	6	1	1	54	24
351	Hus1	Hus1-like protein	29.79	14:0:33	13	1	0	0	25	8
352	DUF463	YcjX-like family, DUF463	29.73	11:0:26	11	0	0	0	21	5
353	3Beta_HSD	3-beta hydroxysteroid dehydrogenase/isom	29.73	33:0:78	29	4	0	0	60	18
354	DUF900	Alpha/beta hydrolase of unknown function	29.73	11:1:25	10	1	0	1	21	4
355	TFIIA	Transcription factor IIA, alpha/beta sub	29.73	99:0:234	91	8	0	0	199	35
356	AsnC_trans_reg	AsnC family	29.63	8:0:19	8	0	0	0	17	2
357	RRF	Ribosome recycling factor	29.58	21:0:50	21	0	0	0	36	14
358	DUF1168	Protein of unknown function (DUF1168)	29.57	55:6:125	48	7	2	4	113	12
359	U3_snoRNA_assoc	U3 snoRNA associated	29.57	34:0:81	33	1	0	0	68	13
360	UDPGT	UDP-glucoronosyl and UDP-glucosyl transf	29.55	26:0:62	23	3	0	0	43	19
361	Cupin_3	Protein of unknown function (DUF861)	29.41	5:1:11	4	1	0	1	10	1
362	Fun_ATP-synt_8	Fungal ATP synthase protein 8 (A6L)	29.41	10:1:23	10	0	0	1	21	2
363	GAS2	Growth-Arrest-Specific Protein 2 Domain	29.41	10:0:24	10	0	0	0	11	13
364	FUN14	FUN14 family	29.41	15:0:36	15	0	0	0	29	7
365	MuDR	MuDR family transposase	29.41	5:1:11	5	0	0	1	8	3
366	Peptidase_C2	Calpain family cysteine protease	29.33	22:0:53	17	5	0	0	47	6
367	Barren	Barren protein	29.33	22:3:50	18	4	3	0	45	5
368	DUF6	Integral membrane protein DUF6	29.22	123:1:297	119	4	1	0	228	69
369	SATase_N	Serine acetyltransferase, N-terminal	29.17	7:0:17	6	1	0	0	15	2
370	GRP	Glycine rich protein family	29.12	267:21:629	257	10	12	9	542	87
371	KE2	KE2 family protein	29.1	181:8:433	157	24	3	5	352	81
372	Filaggrin	Filaggrin	29.09	16:1:38	15	1	0	1	28	10
373	TBCA	Tubulin binding cofactor A	29.09	32:1:77	29	3	0	1	63	14
374	GrpE	GrpE	29.05	43:0:105	41	2	0	0	90	15
375	Transposase_mut	Transposase, Mutator family	29.03	9:0:22	9	0	0	0	20	2
376	ArgK	ArgK protein	29.03	18:1:43	17	1	1	0	36	7
377	PEX11	Peroxisomal biogenesis factor 11 (PEX11)	28.92	24:0:59	23	1	0	0	44	15
378	UCR_hinge	Ubiquinol-cytochrome C reductase hinge p	28.89	13:0:32	13	0	0	0	24	8
379	UAF_Rrn10	UAF complex subunit Rrn10	28.89	13:0:32	11	2	0	0	31	1
380	Pinin_SDK_memA	pinin/SDK/memA/ protein conserved region	28.89	13:0:32	8	5	0	0	24	8
381	Mod_r	Modifier of rudimentary (Mod(r)) protein	28.87	41:1:100	33	8	0	1	72	28
382	Mur_ligase_M	Mur ligase middle domain	28.72	27:0:67	27	0	0	0	52	15
383	CBM_5_12	Carbohydrate binding domain	28.57	2:0:5	0	2	0	0	2	3
384	DNA_pol_B_2	DNA polymerase type B, organellar and vi	28.57	2:0:5	1	1	0	0	5	0
385	Oxidored_q3	NADH-ubiquinone/plastoquinone oxidoreduc	28.57	4:0:10	4	0	0	0	8	2
386	zf-C3HC	C3HC zinc finger-like	28.57	14:0:35	14	0	0	0	29	6
387	GAD	GAD domain	28.57	2:0:5	2	0	0	0	5	0
388	Elongin_A	RNA polymerase II transcription factor S	28.57	26:0:65	22	4	0	0	56	9
389	Glyco_transf_10	Glycosyltransferase family 10 (fucosyltr	28.57	2:0:5	1	1	0	0	4	1
390	Laminin_EGF	Laminin EGF-like (Domains III and V)	28.57	4:1:9	4	0	0	1	7	2
391	SfsA	Sugar fermentation stimulation protein	28.57	2:0:5	2	0	0	0	3	2
392	Leu_Phe_trans	Leucyl/phenylalanyl-tRNA protein transfe	28.57	2:1:4	1	1	1	0	4	0
393	Oxidored_q1_N	NADH-Ubiquinone oxidoreductase (complex	28.57	2:0:5	2	0	0	0	5	0
394	Gly_kinase	Glycerate kinase family	28.57	2:0:5	2	0	0	0	3	2
395	DREV	DREV methyltransferase	28.57	4:0:10	4	0	0	0	8	2
396	DUF544	Protein of unknown function (DUF544)	28.46	37:0:93	34	3	0	0	78	15
397	DAGK_cat	Diacylglycerol kinase catalytic domain (	28.43	29:2:71	25	4	2	0	60	11
398	SMP-30	Senescence marker protein-30 (SMP-30)	28.42	27:1:67	27	0	0	1	47	20
399	Mis12	Mis12 protein	28.18	51:1:129	44	7	0	1	107	22
400	DUF1640	Protein of unknown function (DUF1640)	28.12	27:1:68	27	0	0	1	50	18
401	zf-TAZ	TAZ zinc finger	28	7:1:17	7	0	1	0	17	0
402	CDC73	RNA pol II accessory factor, Cdc73 famil	27.94	19:1:48	17	2	0	1	41	7
403	YCII	YCII-related domain	27.91	12:1:30	11	1	0	1	21	9
404	Rick_17kDa_Anti	Rickettsia 17 kDa surface antigen	27.82	37:5:91	33	4	4	1	62	29
405	TPMT	Thiopurine S-methyltransferase (TPMT)	27.78	10:0:26	8	2	0	0	17	9
406	DUF1649	Protein of unknown function (DUF1649)	27.78	15:1:38	13	2	0	1	33	5
407	MlrC_C	MlrC C-terminus	27.78	5:1:12	4	1	1	0	5	7
408	Utp14	Utp14 protein	27.74	38:0:99	28	10	0	0	89	10
409	DNA_primase_lrg	Eukaryotic-type DNA primase, large subun	27.69	18:1:46	15	3	1	0	38	8
410	malic	Malic enzyme, N-terminal domain	27.64	55:0:144	44	11	0	0	119	25
411	EGF	EGF-like domain	27.59	8:0:21	8	0	0	0	18	3
412	PTPS	6-pyruvoyl tetrahydropterin synthase	27.5	11:1:28	11	0	1	0	23	5
413	UPF0187	Uncharacterised protein family (UPF0187)	27.42	17:0:45	15	2	0	0	33	12
414	Spc7	Spc7 kinetochore protein	27.41	37:0:98	32	5	0	0	79	19
415	Mgm101p	Mitochondrial genome maintenance MGM101	27.4	40:1:105	35	5	1	0	90	15
416	DPM2	Dolichol phosphate-mannose biosynthesis	27.27	9:0:24	9	0	0	0	19	5
417	Sad1_UNC	Sad1 / UNC-like C-terminal	27.27	21:0:56	20	1	0	0	47	9
418	HIM	Haemagglutinin	27.27	3:0:8	3	0	0	0	6	2
419	DUF1304	Protein of unknown function (DUF1304)	27.27	3:0:8	2	1	0	0	8	0
420	Guanylate_cyc	Adenylate and Guanylate cyclase catalyti	27.27	21:0:56	21	0	0	0	46	10
421	DUF1706	Protein of unknown function (DUF1706)	27.27	3:0:8	3	0	0	0	8	0
422	AreA_N	Nitrogen regulatory protein AreA N termi	27.27	6:0:16	6	0	0	0	13	3
423	DUF738	Protein of unknown function (DUF738)	27.27	3:0:8	2	1	0	0	5	3
424	DUF788	Protein of unknown function (DUF788)	27.14	19:0:51	14	5	0	0	47	4
425	BTB	BTB/POZ domain	27.03	123:4:328	107	16	4	0	266	62
426	DUF872	Eukaryotic protein of unknown function (	26.98	17:0:46	5	12	0	0	26	20
427	DUF1337	Protein of unknown function (DUF1337)	26.79	15:0:41	15	0	0	0	34	7
428	She9_MDM33	She9 / Mdm33 family	26.73	27:0:74	26	1	0	0	64	10
429	REJ	REJ domain	26.67	4:1:10	2	2	0	1	8	2
430	N6_Mtase	N-6 DNA Methylase	26.67	4:0:11	4	0	0	0	7	4
431	CPL	CPL (NUC119) domain	26.67	16:0:44	15	1	0	0	35	9
432	Tcp10_C	T-complex protein 10 C-terminus	26.67	4:0:11	3	1	0	0	10	1
433	VWA	von Willebrand factor type A domain	26.67	28:4:73	27	1	2	2	65	8
434	DUF262	Protein of unknown function DUF262	26.67	4:0:11	4	0	0	0	10	1
435	Glyco_hydro_17	Glycosyl hydrolases family 17	26.54	56:2:153	53	3	1	1	132	21
436	Paf1	Paf1	26.47	18:0:50	18	0	0	0	43	7
437	Scytalone_dh	Scytalone dehydratase	26.47	9:1:24	9	0	1	0	22	2
438	DUF602	Protein of unknown function, DUF602	26.47	63:0:175	59	4	0	0	146	29
439	GRASP55_65	GRASP55/65 family	26.42	28:0:78	23	5	0	0	67	11
440	Defensin_beta	Beta defensin	26.32	5:1:13	5	0	1	0	10	3
441	Glyco_hydro_62	Glycosyl hydrolase family 62	26.32	25:0:70	23	2	0	0	55	15
442	60KD_IMP	60Kd inner membrane protein	26.32	20:0:56	18	2	0	0	47	9
443	Acylphosphatase	Acylphosphatase	26.32	5:1:13	5	0	1	0	11	2
444	Pre-SET	Pre-SET motif	26.29	51:0:143	42	9	0	0	116	27
445	Mur_ligase_C	Mur ligase family, glutamate ligase doma	26.25	21:0:59	21	0	0	0	44	15
446	APG6	Autophagy protein Apg6	26.13	29:1:81	28	1	0	1	64	17
447	IRK	Inward rectifier potassium channel	26.09	6:1:16	4	2	0	1	15	1
448	Peptidase_S58	Peptidase family T4	26.09	6:0:17	6	0	0	0	15	2
449	LpxK	Tetraacyldisaccharide-1-P 4'-kinase	26.09	6:0:17	5	1	0	0	14	3
450	DUF1593	Protein of unknown function (DUF1593)	26.09	18:0:51	17	1	0	0	37	14
451	PrmA	Ribosomal protein L11 methyltransferase	26.09	30:0:85	30	0	0	0	61	24
452	Pec_lyase_C	Pectate lyase	26.09	30:0:85	30	0	0	0	65	20
453	CBM_4_9	Carbohydrate binding domain	26.09	12:1:33	12	0	1	0	29	4
454	HR1	Hr1 repeat	26.06	80:3:224	76	4	2	1	172	52
455	PPI_Ypi1	Protein phosphatase inhibitor	26.03	19:0:54	17	2	0	0	42	12
456	Rad9	Rad9	26	13:1:36	13	0	0	1	28	8
457	Acyl_transf_3	Acyltransferase family	26	26:3:71	26	0	3	0	56	15
458	NUMOD1	NUMOD1 domain	26	13:0:37	11	2	0	0	33	4
459	SMC_N	RecF/RecN/SMC N terminal domain	25.88	161:4:457	142	19	4	0	372	85
460	VPS9	Vacuolar sorting protein 9 (VPS9) domain	25.87	37:0:106	36	1	0	0	87	19
461	Coprogen_oxidas	Coproporphyrinogen III oxidase	25.81	24:0:69	23	1	0	0	55	14
462	Clathrin_lg_ch	Clathrin light chain	25.81	16:0:46	14	2	0	0	36	10
463	Glyco_hydro_67M	Glycosyl hydrolase family 67 middle doma	25.81	8:0:23	8	0	0	0	18	5
464	Fer4_NifH	4Fe-4S iron sulfur cluster binding prote	25.77	67:0:193	67	0	0	0	144	49
465	Mpp10	Mpp10 protein	25.68	228:1:659	220	8	0	1	564	95
466	DLIC	Dynein light intermediate chain (DLIC)	25.64	30:0:87	27	3	0	0	67	20
467	RMMBL	RNA-metabolising metallo-beta-lactamase	25.64	20:1:57	18	2	1	0	46	11
468	Dynactin_p62	Dynactin p62 family	25.58	11:0:32	8	3	0	0	26	6
469	Rho_GDI	RHO protein GDP dissociation inhibitor	25.4	16:0:47	16	0	0	0	41	6
470	Reticulon	Reticulon	25.35	18:0:53	14	4	0	0	43	10
471	Nup84_Nup100	Nuclear pore protein 84 / 107	25	14:0:42	11	3	0	0	36	6
472	Octopine_DH	NAD/NADP octopine/nopaline dehydrogenase	25	2:0:6	1	1	0	0	4	2
473	FYRC	F/Y rich C-terminus	25	5:1:14	5	0	0	1	9	5
474	Gastrin	Gastrin/cholecystokinin family	25	3:0:9	2	1	0	0	8	1
475	Flp_N	Recombinase Flp protein N-terminus	25	3:0:9	3	0	0	0	9	0
476	DUF31	Domain of unknown function DUF31	25	2:0:6	2	0	0	0	6	0
477	Dor1	Dor1-like family	25	18:0:54	16	2	0	0	43	11
478	Pro_Al_protease	Alpha-lytic protease prodomain	25	6:0:18	6	0	0	0	16	2
479	LacI	Bacterial regulatory proteins, lacI fami	25	10:1:29	4	6	1	0	20	9
480	NADHdh	NADH dehydrogenase	25	3:0:9	3	0	0	0	8	1
481	FbpA	Fibronectin-binding protein A N-terminus	25	13:0:39	11	2	0	0	33	6
482	MCD	Malonyl-CoA decarboxylase (MCD)	25	4:0:12	3	1	0	0	12	0
483	EFP	Elongation factor P (EF-P) OB domain	25	3:1:8	3	0	0	1	8	0
484	MCPVI	Minor capsid protein VI	25	2:3:3	2	0	1	2	3	0
485	DivIC	Septum formation initiator	25	14:1:41	13	1	0	1	35	6
486	UPF0075	Uncharacterised protein family (UPF0075)	25	5:0:15	4	1	0	0	13	2
487	cwf18	cwf18 pre-mRNA splicing factor	25	14:1:41	13	1	1	0	35	6
488	Filamin	Filamin/ABP280 repeat	25	1:0:3	1	0	0	0	3	0
489	MinE	Septum formation topological specificity	25	6:0:18	4	2	0	0	16	2
490	dDENN	dDENN domain	25	9:1:26	8	1	1	0	22	4
491	Glyco_transf_36	Glycosyltransferase family 36	25	2:0:6	1	1	0	0	6	0
492	LamB_YcsF	LamB/YcsF family	25	6:0:18	5	1	0	0	15	3
493	DUF1330	Protein of unknown function (DUF1330)	25	1:0:3	1	0	0	0	2	1
494	PG_binding_1	Putative peptidoglycan binding domain	25	3:2:7	3	0	0	2	5	2
495	B-block_TFIIIC	B-block binding subunit of TFIIIC	25	12:0:36	11	1	0	0	27	9
496	Topoisom_I	Eukaryotic DNA topoisomerase I, catalyti	25	25:0:75	22	3	0	0	60	15
497	SMP	Seed maturation protein	25	9:0:27	9	0	0	0	21	6
498	Oxidored_q4	NADH-ubiquinone/plastoquinone oxidoreduc	25	3:2:7	3	0	2	0	4	3
499	SDA1	SDA1	25	45:0:135	42	3	0	0	116	19
500	DUF672	Protein of unknown function (DUF672)	25	5:0:15	5	0	0	0	11	4
501	Gcd10p	Gcd10p family	24.73	23:0:70	22	1	0	0	60	10
502	TBPIP	Tat binding protein 1(TBP-1)-interacting	24.63	33:2:99	31	2	0	2	84	15
503	Plus-3	Plus-3 domain	24.62	16:1:48	15	1	1	0	37	11
504	MAP65_ASE1	Microtubule associated protein (MAP65/AS	24.55	27:2:81	25	2	1	1	68	13
505	C1D	Exosome-associated protein	24.51	25:1:76	25	0	1	0	65	11
506	Cgr1	Cgr1 family	24.47	23:0:71	20	3	0	0	62	9
507	CsbD	CsbD-like	24.44	11:0:34	10	1	0	0	25	9
508	NHL	NHL repeat	24.44	11:1:33	9	2	1	0	29	4
509	Sec8_exocyst	Sec8 exocyst complex component specific	24.42	21:1:64	19	2	0	1	52	12
510	CMD	Carboxymuconolactone decarboxylase famil	24.32	18:4:52	12	6	3	1	44	8
511	Sas10_Utp3	Sas10/Utp3 family	24.29	17:4:49	6	11	2	2	40	9
512	Tom7	TOM7 family	24.24	8:0:25	8	0	0	0	21	4
513	CSE2	RNA polymerase II transcription mediator	24.24	32:0:100	29	3	0	0	75	25
514	HA	Helicase associated domain	24.21	23:1:71	22	1	1	0	67	4
515	DUF1715	Eukaryotic domain of unknown function (D	24.19	15:1:46	15	0	0	1	41	5
516	BIG1	ER protein BIG1	24.14	14:0:44	13	1	0	0	35	9
517	DUF636	Protein of unknown function (DUF636)	24.12	41:1:128	36	5	1	0	96	32
518	Methyltransf_3	O-methyltransferase	24.1	20:0:63	19	1	0	0	40	23
519	TFIIE_beta	TFIIE beta subunit core domain	24.1	20:0:63	16	4	0	0	52	11
520	RF-1	Peptidyl-tRNA hydrolase domain	24.05	38:2:118	35	3	0	2	94	24
521	IF3_N	Translation initiation factor IF-3, N-te	24	6:0:19	6	0	0	0	16	3
522	cwf21	cwf21	24	18:0:57	16	2	0	0	50	7
523	HSF_DNA-bind	HSF-type DNA-binding	23.9	109:0:347	102	7	0	0	283	64
524	Presenilin	Presenilin	23.81	5:0:16	4	1	0	0	13	3
525	Endonuclease_5	Endonuclease V	23.81	5:0:16	5	0	0	0	15	1
526	TspO_MBR	TspO/MBR family	23.81	10:2:30	10	0	2	0	25	5
527	NicO	High-affinity nickel-transport protein	23.81	10:0:32	10	0	0	0	25	7
528	Glyco_hydro_8	Glycosyl hydrolases family 8	23.81	5:0:16	5	0	0	0	12	4
529	SGT1	SGT1 protein	23.81	10:0:32	10	0	0	0	26	6
530	Thaumatin	Thaumatin family	23.74	33:4:102	30	3	2	2	84	18
531	IWS1_C	IWS1 C-terminus	23.68	18:0:58	17	1	0	0	46	12
532	Krr1	Krr1 family	23.65	35:1:112	35	0	1	0	97	15
533	Tetraspannin	Tetraspanin family	23.64	13:3:39	13	0	1	2	32	7
534	RelA_SpoT	Region found in RelA / SpoT proteins	23.64	13:0:42	12	1	0	0	35	7
535	RCC1	Regulator of chromosome condensation (RC	23.6	168:0:544	161	7	0	0	455	89
536	PXA	PXA domain	23.6	21:0:68	20	1	0	0	57	11
537	Ribosomal_L29e	Ribosomal L29e protein family	23.53	16:0:52	14	2	0	0	44	8
538	CutA1	CutA1 divalent ion tolerance protein	23.53	4:3:10	3	1	1	2	9	1
539	SDH_beta	Serine dehydratase beta chain	23.53	4:0:13	4	0	0	0	9	4
540	BcrAD_BadFG	BadF/BadG/BcrA/BcrD ATPase family	23.53	4:2:11	4	0	0	2	7	4
541	Pellino	Pellino	23.53	4:0:13	4	0	0	0	11	2
542	GidB	Glucose inhibited division protein	23.53	4:0:13	4	0	0	0	11	2
543	CLP_protease	Clp protease	23.53	8:0:26	7	1	0	0	22	4
544	DIRP	DIRP	23.53	4:0:13	3	1	0	0	10	3
545	Hom_end	Homing endonuclease	23.4	11:0:36	4	7	0	0	25	11
546	4HBT	Thioesterase superfamily	23.38	47:6:148	45	2	4	2	109	39
547	GBP_C	Guanylate-binding protein, C-terminal do	23.33	7:2:21	6	1	1	1	17	4
548	DUF1308	Protein of unknown function (DUF1308)	23.33	7:0:23	7	0	0	0	17	6
549	Spc24	Spc24 subunit of Ndc80	23.29	17:2:54	17	0	1	1	41	13
550	G-gamma	GGL domain	23.26	10:2:31	8	2	1	1	25	6
551	INCENP_ARK-bind	Inner centromere protein, ARK binding re	23.21	13:0:43	13	0	0	0	34	9
552	HHH	Helix-hairpin-helix motif	23.11	49:1:162	48	1	1	0	131	31
553	Lipocalin_2	Lipocalin-like domain	23.08	3:2:8	3	0	1	1	8	0
554	DOC	Prophage maintenance system killer prote	23.08	3:1:9	3	0	1	0	6	3
555	Peptidase_M8	Leishmanolysin	23.08	3:0:10	3	0	0	0	9	1
556	TLD	TLD	23.08	18:0:60	18	0	0	0	46	14
557	Flavodoxin_2	Flavodoxin-like fold	23.08	6:3:17	6	0	2	1	15	2
558	Ada_Zn_binding	Metal binding domain of Ada	23.08	6:0:20	5	1	0	0	13	7
559	ROK	ROK family	23.08	6:0:20	5	1	0	0	18	2
560	DUF1222	Protein of unknown function (DUF1222)	23.08	3:1:9	2	1	0	1	7	2
561	Lung_7-TM_R	Lung seven transmembrane receptor	23.08	18:0:60	16	2	0	0	51	9
562	CopC	Copper resistance protein CopC	23.08	3:2:8	3	0	1	1	8	0
563	TUDOR	Tudor domain	23.08	9:0:30	7	2	0	0	24	6
564	ATP-gua_Ptrans	ATP	23.08	3:0:10	3	0	0	0	9	1
565	DUF341	Alpha/beta hydrolase of unknown function	23	49:0:164	43	6	0	0	122	42
566	Ribosomal_L22	Ribosomal protein L22p/L17e	22.99	20:0:67	19	1	0	0	56	11
567	DNA_pol_delta_4	DNA polymerase delta, subunit 4	22.86	8:0:27	6	2	0	0	22	5
568	FB_lectin	Fungal fruit body lectin	22.73	5:3:14	5	0	1	2	13	1
569	Complex1_LYR	Complex 1 protein (LYR family)	22.73	50:6:164	49	1	3	3	135	29
570	TPR_4	Tetratricopeptide repeat	22.73	20:16:52	19	1	9	7	44	8
571	IFRD	Interferon-related developmental regulat	22.64	12:1:40	11	1	1	0	32	8
572	Vps52	Vps52 / Sac2 family	22.58	21:0:72	19	2	0	0	63	9
573	Phytase	Phytase	22.54	16:1:54	16	0	0	1	51	3
574	RED_N	RED-like protein N-terminal region	22.5	9:0:31	8	1	0	0	25	6
575	Candida_ALS	Candida agglutinin-like protein (ALS)	22.49	83:0:286	77	6	0	0	279	7
576	DUF1711	Fungal protein of unknown function (DUF1	22.41	13:1:44	12	1	0	1	35	9
577	Ded_cyto	Dedicator of cytokinesis	22.41	13:0:45	13	0	0	0	35	10
578	DUF1714	Fungal protein of unknown function (DUF1	22.37	17:0:59	15	2	0	0	48	11
579	SlyX	SlyX	22.34	42:18:128	42	0	8	10	95	33
580	DUF389	Domain of unknown function (DUF389)	22.22	2:0:7	2	0	0	0	3	4
581	DUF179	Uncharacterized ACR, COG1678	22.22	2:0:7	2	0	0	0	7	0
582	DUF952	Protein of unknown function (DUF952)	22.22	4:0:14	4	0	0	0	11	3
583	PNPase	Polyribonucleotide nucleotidyltransferas	22.22	2:3:4	1	1	0	3	3	1
584	DRMBL	DNA repair metallo-beta-lactamase	22.22	44:0:154	41	3	0	0	139	15
585	Galactosyl_T_2	Galactosyltransferase	22.22	2:0:7	2	0	0	0	5	2
586	Peptidase_C6	Helper component proteinase	22.22	6:1:20	5	1	0	1	16	4
587	Lyase_8	Polysaccharide lyase family 8, super-san	22.22	2:0:7	2	0	0	0	6	1
588	DUF842	Eukaryotic protein of unknown function (	22.22	4:0:14	4	0	0	0	14	0
589	Robl_LC7	Roadblock/LC7 domain	22.22	6:1:20	6	0	1	0	15	5
590	NDUF_B7	NADH-ubiquinone oxidoreductase B18 subun	22.22	6:0:21	5	1	0	0	17	4
591	SAP18	Sin3 associated polypeptide p18 (SAP18)	22.22	6:2:19	6	0	1	1	14	5
592	DUF302	Domain of unknown function DUF302	22.22	4:1:13	4	0	1	0	10	3
593	Img2	Mitochondrial large subunit ribosomal pr	22.22	10:0:35	9	1	0	0	30	5
594	EutQ	Ethanolamine utilisation protein EutQ	22.22	4:0:14	4	0	0	0	10	4
595	NQR2_RnfD_RnfE	NQR2, RnfD, RnfE family	22.22	2:0:7	2	0	0	0	6	1
596	BOP1NT	BOP1NT (NUC169) domain	22.17	45:0:158	41	4	0	0	138	20
597	YjeF_N	YjeF-related protein N-terminus	22.08	17:0:60	15	2	0	0	50	10
598	LTXXQ	LTXXQ motif	22.03	13:3:43	13	0	2	1	35	8
599	DUF207	Uncharacterized ACR, COG1590	22	11:0:39	8	3	0	0	33	6
600	HIG_1_N	Hypoxia induced protein conserved region	21.9	23:0:82	22	1	0	0	70	12
601	Calpain_III	Calpain large subunit, domain III	21.88	7:0:25	5	2	0	0	22	3
602	Ebp2	Eukaryotic rRNA processing protein EBP2	21.83	31:1:110	29	2	1	0	97	13
603	AlaDh_PNT_C	Alanine dehydrogenase/PNT, C-terminal do	21.78	22:0:79	20	2	0	0	65	14
604	SH3_3	Bacterial SH3 domain	21.74	10:0:36	9	1	0	0	34	2
605	DUF786	Protein of unknown function (DUF786)	21.74	10:0:36	8	2	0	0	30	6
606	Nucleopor_Nup85	Nup85 Nucleoporin	21.74	10:1:35	10	0	0	1	30	5
607	Arv1	Arv1-like family	21.67	13:0:47	10	3	0	0	38	9
608	DUF1349	Protein of unknown function (DUF1349)	21.62	8:0:29	7	1	0	0	22	7
609	Sod_Fe_C	Iron/manganese superoxide dismutases, C-	21.54	28:1:101	27	1	1	0	86	15
610	Patched	Patched family	21.54	14:0:51	14	0	0	0	46	5
611	Mtc	Tricarboxylate carrier	21.51	37:0:135	33	4	0	0	108	27
612	DUF667	Protein of unknown function (DUF667)	21.43	3:1:10	2	1	1	0	10	0
613	CXC	Tesmin/TSO1-like CXC domain	21.43	6:0:22	5	1	0	0	20	2
614	SBDS	Shwachman-Bodian-Diamond syndrome (SBDS)	21.43	12:0:44	10	2	0	0	37	7
615	Josephin	Josephin	21.43	3:0:11	2	1	0	0	8	3
616	MMS22	MMS22	21.43	6:1:21	6	0	0	1	20	1
617	COX7C	Cytochrome c oxidase subunit VIIc	21.43	12:2:42	12	0	0	2	35	7
618	DUF1414	Protein of unknown function (DUF1414)	21.43	3:0:11	3	0	0	0	9	2
619	TIL	Trypsin Inhibitor like cysteine rich dom	21.43	3:1:10	3	0	0	1	10	0
620	RNA_polI_A34	Yeast RNA polymerase I subunit RPA34.5	21.37	56:1:205	53	3	0	1	172	33
621	TIMELESS_C	Timeless protein C terminal region	21.36	22:2:79	20	2	1	1	66	13
622	Cupin_4	Cupin superfamily protein	21.31	13:2:46	12	1	2	0	37	9
623	Hpt	Hpt domain	21.31	13:0:48	11	2	0	0	42	6
624	UVR	UvrB/uvrC motif	21.18	18:2:65	18	0	0	2	57	8
625	DUF654	Protein of unknown function, DUF654	21.05	12:0:45	12	0	0	0	37	8
626	DUF1055	Domain of Unknown Function (DUF1055)	21.05	8:0:30	7	1	0	0	22	8
627	Glyco_transf_17	Glycosyltransferase family 17	21.05	4:1:14	3	1	0	1	13	1
628	Peptidase_S49	Peptidase family S49	21.05	4:1:14	4	0	0	1	13	1
629	UPF0054	Uncharacterized protein family UPF0054	21.05	8:0:30	7	1	0	0	25	5
630	COX2	Cytochrome C oxidase subunit II, peripla	21.05	4:0:15	3	1	0	0	14	1
631	Nuclear_move	Nuclear movement protein	21.05	8:0:30	7	1	0	0	23	7
632	Glucosamine_iso	Glucosamine-6-phosphate isomerases/6-pho	20.97	13:1:48	13	0	1	0	39	9
633	Pex19	Pex19 protein family	20.91	23:0:87	23	0	0	0	73	14
634	DENN	DENN (AEX-3) domain	20.9	14:2:51	14	0	1	1	39	12
635	Glyco_hydro_25	Glycosyl hydrolases family 25	20.83	5:0:19	4	1	0	0	17	2
636	IP_trans	Phosphatidylinositol transfer protein	20.83	5:0:19	5	0	0	0	14	5
637	SPT2	SPT2 chromatin protein	20.8	73:6:272	70	3	4	2	231	41
638	SapB_2	Saposin-like type B, region 2	20.75	11:0:42	10	1	0	0	38	4
639	Ribonuclease	ribonuclease	20.75	11:2:40	8	3	2	0	31	9
640	DUF858	Eukaryotic protein of unknown function (	20.73	34:0:130	31	3	0	0	113	17
641	NTP_transferase	Nucleotidyl transferase	20.71	29:0:111	28	1	0	0	92	19
642	Glyco_hydro_30	O-Glycosyl hydrolase family 30	20.69	12:0:46	12	0	0	0	43	3
643	MHYT	Bacterial signalling protein N terminal	20.69	12:0:46	12	0	0	0	34	12
644	PC4	Transcriptional Coactivator p15 (PC4)	20.69	12:0:46	5	7	0	0	37	9
645	Myosin_tail_1	Myosin tail	20.69	12:0:46	12	0	0	0	33	13
646	AOX	Alternative oxidase	20.69	12:0:46	11	1	0	0	33	13
647	XPA_N	XPA protein N-terminal	20.63	13:0:50	11	2	0	0	42	8
648	BAG	BAG domain	20.55	15:1:57	15	0	0	1	48	9
649	BAR	BAR domain	20.54	61:0:236	59	2	0	0	188	48
650	VanZ	VanZ like family	20.51	8:0:31	8	0	0	0	25	6
651	DUF1100	Alpha/beta hydrolase of unknown function	20.51	8:1:30	7	1	0	1	21	9
652	DUF647	Protein of unknown function, DUF647	20.51	8:0:31	8	0	0	0	23	8
653	Ribosomal_L37e	Ribosomal protein L37e	20.45	9:1:34	9	0	1	0	27	7
654	Glyco_hydro_65m	Glycosyl hydrolase family 65 central cat	20.45	9:0:35	8	1	0	0	29	6
655	4F5	4F5 protein family	20.34	12:0:47	10	2	0	0	38	9
656	SH2	SH2 domain	20.29	14:2:53	14	0	0	2	46	7
657	Peptidase_C1_2	Peptidase C1-like family	20.29	28:0:110	26	2	0	0	88	22
658	SNM1	SNM1 (RNase MRP subunit)	20.29	14:0:55	14	0	0	0	45	10
659	zf-HIT	HIT zinc finger	20.27	30:1:117	28	2	1	0	103	14
660	DUF803	Protein of unknown function (DUF803)	20.26	31:0:122	27	4	0	0	91	31
661	Sec6	Exocyst complex component Sec6	20.25	16:0:63	15	1	0	0	56	7
662	Sec34	Sec34-like family	20.24	17:0:67	16	1	0	0	61	6
663	He_PIG	Putative Ig domain	20.21	19:2:73	19	0	1	1	62	11
664	Cupin_2	Cupin domain	20.1	40:7:152	38	2	4	3	106	46
665	Viral_DNA_bp	ssDNA binding protein	20	1:0:4	1	0	0	0	2	2
666	Arabinose_trans	Mycobacterial cell wall arabinan synthes	20	2:0:8	1	1	0	0	8	0
667	Asp_Arg_Hydrox	Aspartyl/Asparaginyl beta-hydroxylase	20	3:0:12	1	2	0	0	11	1
668	Peptidase_S51	Peptidase family S51	20	2:0:8	2	0	0	0	6	2
669	DUF583	Protein of unknown function, DUF583	20	2:1:7	2	0	1	0	4	3
670	APS_kinase	Adenylylsulphate kinase	20	18:0:72	18	0	0	0	56	16
671	PPDK_N	Pyruvate phosphate dikinase, PEP/pyruvat	20	4:0:16	4	0	0	0	14	2
672	Methyltransf_10	Protein of unknown function (DUF890)	20	7:0:28	6	1	0	0	24	4
673	Histidinol_dh	Histidinol dehydrogenase	20	16:0:64	10	6	0	0	52	12
674	Cyclase	Putative cyclase	20	2:2:6	2	0	0	2	5	1
675	Arg_repressor	Arginine repressor, DNA binding domain	20	2:0:8	2	0	0	0	6	2
676	Esterase	Putative esterase	20	12:1:47	10	2	1	0	37	10
677	Lipoxygenase	Lipoxygenase	20	5:0:20	3	2	0	0	19	1
678	Glyco_hydro_42	Beta-galactosidase	20	1:0:4	1	0	0	0	4	0
679	DUF465	Protein of unknown function (DUF465)	20	9:1:35	8	1	1	0	24	11
680	PA28_beta	Proteasome activator pa28 beta subunit	20	2:0:8	2	0	0	0	8	0
681	Glycolytic	Fructose-bisphosphate aldolase class-I	20	1:0:4	0	1	0	0	4	0
682	OCD_Mu_crystall	Ornithine cyclodeaminase/mu-crystallin f	20	11:0:44	11	0	0	0	32	12
683	Cob_adeno_trans	Cobalamin adenosyltransferase	20	2:0:8	2	0	0	0	6	2
684	RB_B	Retinoblastoma-associated protein B doma	20	2:0:8	1	1	0	0	5	3
685	PCNA_C	Proliferating cell nuclear antigen, C-te	20	11:0:44	9	2	0	0	37	7
686	GILT	Gamma interferon inducible lysosomal thi	20	7:0:28	6	1	0	0	24	4
687	GSDH	Glucose / Sorbosone dehydrogenase	20	2:0:8	2	0	0	0	4	4
688	Pep_deformylase	Polypeptide deformylase	20	3:0:12	2	1	0	0	12	0
689	PSS	Phosphatidyl serine synthase	20	3:0:12	3	0	0	0	10	2
690	Rubella_E2	Rubella membrane glycoprotein E2	20	3:2:10	3	0	1	1	8	2
691	RHS_repeat	RHS Repeat	20	6:6:18	6	0	4	2	13	5
692	Ribosomal_L20	Ribosomal protein L20	20	1:0:4	1	0	0	0	3	1
693	MED7	MED7 protein	19.84	25:1:100	24	1	1	0	83	17
694	CPT	Chloramphenicol phosphotransferase-like	19.81	61:1:246	60	1	1	0	198	48
695	SSrecog	Structure-specific recognition protein	19.8	20:1:80	15	5	0	1	67	13
696	Ribosomal_L19e	Ribosomal protein L19e	19.64	11:1:44	8	3	1	0	36	8
697	Spo7	Spo7-like protein	19.64	11:1:44	11	0	1	0	36	8
698	DOT1	Histone methylation protein DOT1	19.64	11:1:44	11	0	0	1	36	8
699	Exo70	Exo70 exocyst complex subunit	19.57	9:0:37	6	3	0	0	31	6
700	Ribosomal_S10	Ribosomal protein S10p/S20e	19.57	18:0:74	17	1	0	0	60	14
701	MAPEG	MAPEG family	19.57	9:2:35	9	0	2	0	27	8
702	DUF1625	Protein of unknown function (DUF1625)	19.54	17:0:70	16	1	0	0	60	10
703	Met_10	Met-10+ like-protein	19.48	30:0:124	29	1	0	0	100	24
704	Y_phosphatase2	Tyrosine phosphatase family	19.46	36:1:148	31	5	1	0	130	18
705	zf-B_box	B-box zinc finger	19.44	14:0:58	14	0	0	0	52	6
706	Sigma54_activat	Sigma-54 interaction domain	19.44	7:0:29	7	0	0	0	26	3
707	MM_CoA_mutase	Methylmalonyl-CoA mutase	19.44	7:0:29	4	3	0	0	23	6
708	NACHT	NACHT domain	19.38	106:2:439	101	5	2	0	355	84
709	DMAP_binding	DMAP1-binding Domain	19.35	12:0:50	9	3	0	0	45	5
710	Ald_Xan_dh_C	Aldehyde oxidase and xanthine dehydrogen	19.35	6:0:25	6	0	0	0	19	6
711	V-ATPase_G	Vacuolar (H+)-ATPase G subunit	19.35	12:0:50	10	2	0	0	40	10
712	DUF1713	Mitochondrial domain of unknown function	19.3	11:0:46	11	0	0	0	37	9
713	Noggin	Noggin	19.28	16:9:58	14	2	4	5	53	5
714	LANC_like	Lanthionine synthetase C-like protein	19.23	5:1:20	4	1	0	1	11	9
715	PEP-utilizers_C	PEP-utilising enzyme, TIM barrel domain	19.23	5:1:20	4	1	1	0	18	2
716	COPI_C	Coatomer (COPI) alpha subunit C-terminus	19.23	15:1:62	11	4	1	0	52	10
717	Muskelin_N	Muskelin N-terminus	19.23	5:0:21	3	2	0	0	17	4
718	BSP	Plant Basic Secretory Protein	19.23	5:1:20	5	0	1	0	16	4
719	Tom22	Mitochondrial import receptor subunit To	19.23	15:0:63	13	2	0	0	55	8
720	S1-P1_nuclease	S1/P1 Nuclease	19.23	5:1:20	5	0	0	1	17	3
721	R3H	R3H domain	19.21	29:0:122	27	2	0	0	106	16
722	CS	CS domain	19.18	14:0:59	12	2	0	0	48	11
723	Sedlin_N	Sedlin, N-terminal conserved region	19.15	9:0:38	7	2	0	0	33	5
724	DUF1565	Protein of unknown function (DUF1565)	19.05	4:1:16	4	0	0	1	13	3
725	IATP	Mitochondrial ATPase inhibitor, IATP	19.05	16:1:67	15	1	0	1	55	12
726	DUF1452	Protein of unknown function (DUF1452)	19.05	8:0:34	8	0	0	0	27	7
727	START	START domain	19.05	8:5:29	7	1	2	3	25	4
728	ORC6_2	Saccharomycetes origin recognition compl	19.05	8:2:32	8	0	0	2	28	4
729	APG17	Autophagy protein Apg17	19.05	8:2:32	8	0	2	0	24	8
730	HEM4	Uroporphyrinogen-III synthase HemD	19.05	8:0:34	8	0	0	0	29	5
731	SLA_LP_auto_ag	Soluble liver antigen/liver pancreas ant	19.05	8:0:34	8	0	0	0	31	3
732	Kazal_2	Kazal-type serine protease inhibitor dom	18.99	15:0:64	14	1	0	0	59	5
733	LETM1	LETM1-like protein	18.99	15:0:64	14	1	0	0	53	11
734	PAF-AH_p_II	Platelet-activating factor acetylhydrola	18.97	11:0:47	10	1	0	0	43	4
735	Apc13p	Apc13p protein	18.92	7:0:30	5	2	0	0	27	3
736	Hydrophobin	Fungal hydrophobin	18.92	14:9:51	12	2	5	4	39	12
737	Fructosamin_kin	Fructosamine kinase	18.87	10:1:42	8	2	1	0	27	15
738	Sec62	Translocation protein Sec62	18.87	10:0:43	10	0	0	0	36	7
739	Seryl_tRNA_N	Seryl-tRNA synthetase N-terminal domain	18.82	32:0:138	31	1	0	0	110	28
740	Init_tRNA_PT	Initiator tRNA phosphoribosyl transferas	18.82	16:1:68	12	4	1	0	56	12
741	FTP	Fungalysin/Thermolysin Propeptide Motif	18.75	6:0:26	4	2	0	0	19	7
742	Ferritin	Ferritin-like domain	18.75	3:1:12	3	0	1	0	9	3
743	Meiotic_rec114	Meiotic recombination protein rec114	18.75	3:0:13	2	1	0	0	13	0
744	Leo1	Leo1-like protein	18.75	12:2:50	12	0	1	1	39	11
745	DUF1126	Repeat of unknown function (DUF1126)	18.75	3:0:13	2	1	0	0	12	1
746	UDG	Uracil DNA glycosylase superfamily	18.75	12:1:51	10	2	1	0	41	10
747	CITED	CITED	18.75	3:0:13	3	0	0	0	12	1
748	SDH_alpha	Serine dehydratase alpha chain	18.75	3:1:12	3	0	1	0	8	4
749	Hydrolase_3	haloacid dehalogenase-like hydrolase	18.69	20:1:86	17	3	1	0	71	15
750	Sec15	Exocyst complex subunit Sec15-like	18.67	14:1:60	11	3	1	0	52	8
751	Mak16	Mak16 protein	18.64	22:0:96	19	3	0	0	77	19
752	SCP2	SCP-2 sterol transfer family	18.6	8:0:35	8	0	0	0	27	8
753	REX1	REX1 DNA Repair	18.6	8:0:35	8	0	0	0	29	6
754	Transposase_35	Putative transposase DNA-binding domain	18.6	8:2:33	6	2	1	1	23	10
755	Mad3_BUB1_I	Mad3/BUB1 homology region 1	18.54	33:0:145	27	6	0	0	125	20
756	Fer2_BFD	BFD-like [2Fe-2S] binding domain	18.52	5:0:22	5	0	0	0	19	3
757	Mss4	Mss4 protein	18.52	5:0:22	5	0	0	0	20	2
758	DAGK_acc	Diacylglycerol kinase accessory domain	18.52	5:0:22	5	0	0	0	15	7
759	Cytidylate_kin	Cytidylate kinase	18.52	5:0:22	3	2	0	0	19	3
760	SAM_2	SAM domain (Sterile alpha motif)	18.5	37:1:162	33	4	0	1	133	29
761	Ribosomal_L4	Ribosomal protein L4/L1 family	18.48	17:1:74	17	0	0	1	58	16
762	Shugoshin_C	Shugoshin C terminus	18.42	7:0:31	7	0	0	0	29	2
763	SART-1	SART-1 family	18.39	16:0:71	14	2	0	0	60	11
764	GCK	GCK domain	18.37	9:0:40	9	0	0	0	34	6
765	7tm_3	7 transmembrane receptor (metabotropic g	18.37	9:1:39	9	0	1	0	35	4
766	MAT_Alpha1	Mating-type protein MAT alpha 1	18.37	9:0:40	9	0	0	0	32	8
767	DDT	DDT domain	18.18	8:0:36	8	0	0	0	29	7
768	FMN_bind	FMN-binding domain	18.18	2:0:9	2	0	0	0	6	3
769	Gal-bind_lectin	Galactoside-binding lectin	18.18	2:0:9	2	0	0	0	8	1
770	Histone_HNS	H-NS histone family	18.18	2:2:7	1	1	1	1	5	2
771	MBA1	MBA1-like protein	18.18	6:1:26	6	0	0	1	23	3
772	Glutaminase	Glutaminase	18.18	2:0:9	2	0	0	0	7	2
773	zf-C2HC5	Putative zinc finger motif, C2HC5-type	18.18	8:0:36	7	1	0	0	30	6
774	PARG_cat	Poly (ADP-ribose) glycohydrolase (PARG)	18.18	2:1:8	2	0	0	1	7	1
775	CinA	Competence-damaged protein	18.18	6:0:27	4	2	0	0	24	3
776	DUF589	Family of unknown function (DUF589)	18.18	4:0:18	3	1	0	0	12	6
777	Nucleos_tra2_C	Na+ dependent nucleoside transporter C-t	18.18	6:0:27	5	1	0	0	20	7
778	ComA	(2R)-phospho-3-sulfolactate synthase (Co	18.18	2:0:9	2	0	0	0	5	4
779	PhyH	Phytanoyl-CoA dioxygenase (PhyH)	18.08	32:4:141	30	2	2	2	94	47
780	Dopey_N	Dopey, N-terminal	18.03	11:0:50	7	4	0	0	42	8
781	ELMO_CED12	ELMO/CED-12 family	18	9:0:41	8	1	0	0	33	8
782	Sec20	Sec20	18	9:0:41	9	0	0	0	34	7
783	Tyrosinase	Common central domain of tyrosinase	17.96	30:0:137	27	3	0	0	117	20
784	zf-MIZ	MIZ zinc finger	17.96	30:2:135	28	2	0	2	116	19
785	Rad1	Repair protein Rad1/Rec1/Rad17	17.86	10:0:46	10	0	0	0	38	8
786	DUF705	Protein of unknown function (DUF705)	17.86	5:0:23	5	0	0	0	19	4
787	Copine	Copine	17.86	5:0:23	1	4	0	0	21	2
788	IBB	Importin beta binding domain	17.81	13:0:60	12	1	0	0	50	10
789	Utp12	Dip2/Utp12 Family	17.81	13:1:59	11	2	0	1	47	12
790	HSCB_C	HSCB C-terminal oligomerisation domain	17.81	13:2:58	10	3	2	0	48	10
791	Arrestin_C	Arrestin (or S-antigen), C-terminal doma	17.77	35:3:159	30	5	1	2	125	34
792	NDUF_B12	NADH-ubiquinone oxidoreductase B12 subun	17.74	11:0:51	9	2	0	0	38	13
793	DER1	Der1-like family	17.7	20:0:93	19	1	0	0	75	18
794	Peptidase_C69	Peptidase family C69	17.65	3:0:14	3	0	0	0	14	0
795	UPF0126	UPF0126 domain	17.65	3:0:14	2	1	0	0	12	2
796	RNase_P_pop3	RNase P subunit Pop3	17.65	6:0:28	5	1	0	0	25	3
797	DTW	DTW domain	17.65	3:0:14	3	0	0	0	12	2
798	MAAL_C	Methylaspartate ammonia-lyase C-terminus	17.65	3:0:14	3	0	0	0	10	4
799	DUF348	Domain of unknown function (DUF348)	17.65	3:0:14	3	0	0	0	11	3
800	YL1_C	YL1 nuclear protein C-terminal domain	17.65	15:1:69	14	1	1	0	60	9
801	DUF521	Protein of unknown function (DUF521)	17.65	3:0:14	3	0	0	0	8	6
802	DUF963	Schizosaccharomyces pombe repeat of unkn	17.65	21:1:97	21	0	0	1	94	3
803	DUF953	Eukaryotic protein of unknown function (	17.57	13:0:61	12	1	0	0	52	9
804	Transferase	Transferase family	17.56	23:2:106	22	1	2	0	77	29
805	Tsg101	Tumour susceptibility gene 101 protein (	17.56	23:0:108	23	0	0	0	89	19
806	CM_2	Chorismate mutase type II	17.54	10:1:46	8	2	1	0	37	9
807	GCS	Glutamate-cysteine ligase	17.54	10:1:46	7	3	0	1	37	9
808	NAP	Nucleosome assembly protein (NAP)	17.54	20:0:94	18	2	0	0	75	19
809	DUF836	Glutaredoxin-like domain (DUF836)	17.54	10:2:45	10	0	2	0	41	4
810	Glyco_hydro_16	Glycosyl hydrolases family 16	17.53	51:4:236	44	7	2	2	201	35
811	EBP	Emopamil binding protein	17.46	11:0:52	9	2	0	0	44	8
812	HAT	HAT (Half-A-TPR) repeat	17.43	80:1:378	74	6	0	1	311	67
813	DUF1388	Repeat of unknown function (DUF1388)	17.39	4:1:18	4	0	1	0	8	10
814	DUF999	Protein of unknown function (DUF999)	17.39	4:0:19	4	0	0	0	16	3
815	Mur_ligase	Mur ligase family, catalytic domain	17.39	4:0:19	4	0	0	0	17	2
816	PIG-F	Phospho-ethanolamine N-methyltransferase	17.39	12:0:57	11	1	0	0	45	12
817	Urease_gamma	Urease, gamma subunit	17.39	8:0:38	6	2	0	0	32	6
818	RyR	RyR domain	17.39	4:0:19	3	1	0	0	17	2
819	PI-PLC-Y	Phosphatidylinositol-specific phospholip	17.33	13:0:62	13	0	0	0	52	10
820	Lectin_leg-like	Legume-like lectin family	17.24	15:0:72	15	0	0	0	60	12
821	TFIIS_M	Transcription factor S-II (TFIIS), centr	17.21	21:0:101	17	4	0	0	81	20
822	TOM13	Outer membrane protein TOM13	17.14	6:0:29	6	0	0	0	27	2
823	Scramblase	Scramblase	17.14	6:0:29	5	1	0	0	24	5
824	Tfb2	Transcription factor Tfb2	17.14	18:7:80	18	0	2	5	57	23
825	F-box	F-box domain	17.11	214:135:902	199	15	100	35	679	223
826	Acetyltransf_2	N-acetyltransferase	17.07	7:1:33	4	3	1	0	23	10
827	Mob_synth_C	Molybdenum Cofactor Synthesis C	17.07	7:0:34	3	4	0	0	27	7
828	HTH_AraC	Bacterial regulatory helix-turn-helix pr	17.07	7:1:33	7	0	0	1	23	10
829	Subtilisin_N	Subtilisin N-terminal Region	17.05	37:0:180	36	1	0	0	139	41
830	Ala_racemase_N	Alanine racemase, N-terminal domain	17.02	16:2:76	16	0	1	1	63	13
831	DUF395	YeeE/YedE family (DUF395)	17.02	8:1:38	8	0	1	0	32	6
832	Endosulfine	cAMP-regulated phosphoprotein/endosulfin	16.95	10:0:49	10	0	0	0	41	8
833	RRN3	RNA polymerase I specific transcription	16.95	10:0:49	8	2	0	0	42	7
834	Autophagy_N	Autophagocytosis associated protein, N-t	16.95	10:0:49	10	0	0	0	42	7
835	UcrQ	UcrQ family	16.95	10:0:49	10	0	0	0	38	11
836	DUF618	Protein of unknown function, DUF618	16.92	22:0:108	19	3	0	0	86	22
837	IDO	Indoleamine 2,3-dioxygenase	16.88	13:1:63	12	1	1	0	50	13
838	CoaE	Dephospho-CoA kinase	16.82	18:0:89	17	1	0	0	72	17
839	DUF377	Domain of unknown function (DUF377)	16.67	1:0:5	1	0	0	0	4	1
840	TEA	TEA/ATTS domain family	16.67	12:0:60	12	0	0	0	49	11
841	zf-CW	CW-type Zinc Finger	16.67	7:0:35	7	0	0	0	32	3
842	YgbB	YgbB family	16.67	2:0:10	2	0	0	0	7	3
843	Tht1	Tht1-like nuclear fusion protein	16.67	6:1:29	6	0	0	1	26	3
844	DUF1671	Protein of unknown function (DUF1671)	16.67	4:1:19	3	1	1	0	16	3
845	Heme_oxygenase	Heme oxygenase	16.67	6:0:30	6	0	0	0	27	3
846	ANATO	Anaphylotoxin-like domain	16.67	1:4:1	1	0	1	3	1	0
847	CAT	Chloramphenicol acetyltransferase	16.67	1:0:5	1	0	0	0	4	1
848	zf-A20	A20-like zinc finger	16.67	2:0:10	2	0	0	0	8	2
849	Saccharop_dh_N	LOR/SDH bifunctional enzyme conserved re	16.67	1:0:5	1	0	0	0	5	0
850	Ins134_P3_kin	Inositol 1, 3, 4-trisphosphate 5/6-kinas	16.67	7:1:34	7	0	1	0	30	4
851	BTG	BTG family	16.67	2:0:10	0	2	0	0	6	4
852	Ribosomal_L41	Ribosomal protein L41	16.67	2:0:10	2	0	0	0	4	6
853	UPF0154	Uncharacterised protein family (UPF0154)	16.67	3:0:15	3	0	0	0	14	1
854	Terminase_2	Terminase small subunit	16.67	2:0:10	1	1	0	0	9	1
855	SBP_bac_3	Bacterial extracellular solute-binding p	16.67	2:2:8	1	1	1	1	7	1
856	Trm112p	Trm112p-like protein	16.67	11:0:55	11	0	0	0	48	7
857	DUF974	Protein of unknown function (DUF974)	16.67	5:1:24	5	0	1	0	19	5
858	PAD	Protein-arginine deiminase (PAD)	16.67	1:1:4	1	0	0	1	4	0
859	Glutaredoxin2_C	Glutaredoxin 2, C terminal domain	16.67	2:0:10	1	1	0	0	10	0
860	AbfB	Alpha-L-arabinofuranosidase B (ABFB)	16.67	4:1:19	4	0	1	0	17	2
861	DUF829	Eukaryotic protein of unknown function (	16.67	8:0:40	6	2	0	0	33	7
862	Furin-like	Furin-like cysteine rich region	16.67	1:1:4	1	0	0	1	4	0
863	AAA_3	ATPase family associated with various ce	16.58	188:0:946	188	0	0	0	770	176
864	HIT	HIT domain	16.53	20:0:101	20	0	0	0	82	19
865	RmlD_sub_bind	RmlD substrate binding domain	16.5	17:1:85	15	2	0	1	64	21
866	Peptidase_A4	Peptidase A4 family	16.36	9:0:46	9	0	0	0	38	8
867	LTV	Low temperature viability protein	16.36	9:0:46	8	1	0	0	38	8
868	TFIIF_beta	Transcription initiation factor IIF, bet	16.36	9:0:46	6	3	0	0	40	6
869	PROCT	PROCT (NUC072) domain	16.36	9:1:45	9	0	1	0	37	8
870	Rhodanese	Rhodanese-like domain	16.33	49:3:248	48	1	2	1	202	46
871	PAXNEB	PAXNEB protein	16.33	8:1:40	7	1	1	0	34	6
872	DcpS	Scavenger mRNA decapping enzyme (DcpS)	16.33	8:0:41	7	1	0	0	36	5
873	TFIID_30kDa	Transcription initiation factor TFIID 23	16.33	8:0:41	7	1	0	0	34	7
874	DUF1689	Protein of unknown function (DUF1689)	16.28	7:0:36	5	2	0	0	32	4
875	Drf_GBD	Diaphanous GTPase-binding Domain	16.16	16:1:82	16	0	0	1	62	20
876	DUF1489	Protein of unknown function (DUF1489)	16.13	10:0:52	10	0	0	0	38	14
877	DUF778	Protein of unknown function (DUF778)	16.13	5:0:26	5	0	0	0	22	4
878	Ribosomal_S8	Ribosomal protein S8	16.13	15:2:76	15	0	1	1	62	14
879	DUF28	Domain of unknown function DUF28	16.13	10:0:52	8	2	0	0	44	8
880	SKI	Shikimate kinase	16.1	33:0:172	32	1	0	0	139	33
881	Rer1	Rer1 family	16.07	9:1:46	9	0	1	0	39	7
882	IGPS	Indole-3-glycerol phosphate synthase	16.07	9:0:47	8	1	0	0	41	6
883	GRIP	GRIP domain	16.07	9:2:45	8	1	1	1	36	9
884	TFIIA_gamma_N	Transcription initiation factor IIA, gam	16.07	9:0:47	9	0	0	0	38	9
885	Auto_anti-p27	Sjogren's syndrome/scleroderma autoantig	16.07	9:3:44	8	1	3	0	32	12
886	ATE_N	Arginine-tRNA-protein transferase, N ter	16	8:0:42	8	0	0	0	36	6
887	Tfb4	Transcription factor Tfb4	16	20:0:105	17	3	0	0	94	11
888	APC8	Anaphase promoting complex subunit 8 / C	16	8:0:42	7	1	0	0	35	7
889	HK	Hydroxyethylthiazole kinase family	16	8:0:42	7	1	0	0	35	7
890	BAF1_ABF1	BAF1 / ABF1 chromatin reorganising facto	15.91	7:2:35	6	1	2	0	33	2
891	TRAM	TRAM domain	15.91	7:0:37	5	2	0	0	32	5
892	ORC2	Origin recognition complex subunit 2	15.87	10:0:53	9	1	0	0	44	9
893	Glyco_hydro_61	Glycosyl hydrolase family 61	15.86	36:0:191	35	1	0	0	174	17
894	PWWP	PWWP domain	15.84	16:3:82	16	0	1	2	72	10
895	NGP1NT	NGP1NT (NUC091) domain	15.79	9:0:48	9	0	0	0	43	5
896	Abhydrolase_3	alpha/beta hydrolase fold	15.79	69:5:363	69	0	4	1	269	94
897	DUF45	Protein of unknown function DUF45	15.79	3:1:15	2	1	0	1	12	3
898	PET122	PET122	15.79	3:0:16	2	1	0	0	15	1
899	PI3K_C2	Phosphoinositide 3-kinase C2	15.79	9:0:48	8	1	0	0	40	8
900	LACT	Lecithin	15.79	12:0:64	10	2	0	0	56	8
901	Pept_tRNA_hydro	Peptidyl-tRNA hydrolase	15.79	9:0:48	8	1	0	0	39	9
902	IucA_IucC	IucA / IucC family	15.79	3:0:16	2	1	0	0	10	6
903	DUF1485	Protein of unknown function (DUF1485)	15.79	3:0:16	2	1	0	0	12	4
904	TFIIE_alpha	TFIIE alpha subunit	15.79	15:0:80	14	1	0	0	73	7
905	Anp1	Anp1	15.75	20:0:107	19	1	0	0	90	17
906	NB-ARC	NB-ARC domain	15.74	74:0:396	70	4	0	0	317	79
907	ATP-synt_F	ATP synthase (F/14-kDa) subunit	15.71	11:0:59	11	0	0	0	53	6
908	RIIa	Regulatory subunit of type II PKA R-subu	15.69	8:3:40	8	0	3	0	32	8
909	DUF933	Protein of unknown function (DUF933)	15.66	13:0:70	12	1	0	0	61	9
910	Viral_helicase1	Viral (Superfamily 1) RNA helicase	15.65	161:3:865	160	1	1	2	703	162
911	PRP1_N	PRP1 splicing factor, N-terminal	15.62	10:1:53	9	1	0	1	44	9
912	LNS2	LNS2 (Lipin/Ned1/Smp2)	15.62	10:0:54	8	2	0	0	44	10
913	DUF1531	Protein of unknown function (DUF1531)	15.62	10:1:53	10	0	1	0	48	5
914	Flavokinase	Riboflavin kinase	15.62	10:2:52	10	0	2	0	41	11
915	Peptidase_S64	Peptidase family S64	15.56	7:0:38	7	0	0	0	36	2
916	AAR2	AAR2 protein	15.56	7:0:38	6	1	0	0	31	7
917	UPF0052	Uncharacterised protein family UPF0052	15.52	9:1:48	8	1	0	1	40	8
918	ESCRT-III	ESCRT-III complex subunit	15.5	64:0:349	61	3	0	0	296	53
919	Hexapep	Bacterial transferase hexapeptide (three	15.45	34:20:166	28	6	18	2	139	27
920	Ribosomal_L34	Ribosomal protein L34	15.38	6:1:32	5	1	0	1	28	4
921	Tautomerase	Tautomerase enzyme	15.38	2:3:8	2	0	0	3	6	2
922	Vps54	Vps54-like protein	15.38	6:0:33	6	0	0	0	26	7
923	GT36_AF	Glycosyltransferase 36 associated family	15.38	2:0:11	2	0	0	0	11	0
924	CD36	CD36 family	15.38	4:0:22	4	0	0	0	18	4
925	NadA	Quinolinate synthetase A protein	15.38	2:0:11	2	0	0	0	10	1
926	MIF	Macrophage migration inhibitory factor (	15.38	4:0:22	3	1	0	0	18	4
927	U-box	U-box domain	15.38	50:4:271	46	4	0	4	219	52
928	PDZ	PDZ domain (Also known as DHR or GLGF)	15.38	24:11:121	24	0	10	1	106	15
929	DIL	DIL domain	15.38	14:0:77	14	0	0	0	59	18
930	TBC	TBC domain	15.3	67:0:371	62	5	0	0	295	76
931	CNH	CNH domain	15.2	19:2:104	18	1	1	1	80	24
932	SBF	Sodium Bile acid symporter family	15.19	12:0:67	10	2	0	0	54	13
933	UPF0005	Uncharacterised protein family UPF0005	15.19	12:4:63	11	1	0	4	51	12
934	Glyco_hydro_88	Glycosyl Hydrolase Family 88	15.15	10:0:56	9	1	0	0	45	11
935	AHS2	Allophanate hydrolase subunit 2	15.15	5:0:28	3	2	0	0	25	3
936	Chromo_shadow	Chromo shadow domain	15.15	5:0:28	5	0	0	0	19	9
937	DUF352	Domain of unknown function (DUF352)	15.15	5:0:28	5	0	0	0	26	2
938	Transthyretin	Transthyretin precursor (formerly prealb	15.15	5:0:28	4	1	0	0	22	6
939	PA14	PA14 domain	15.11	21:2:116	21	0	0	2	103	13
940	Ribosomal_L32p	Ribosomal L32p protein family	15.09	8:0:45	7	1	0	0	37	8
941	Alpha_kinase	Alpha-kinase family	15.09	8:0:45	8	0	0	0	39	6
942	DNA_RNApol_7kD	DNA directed RNA polymerase, 7 kDa subun	15.07	22:0:124	19	3	0	0	102	22
943	Cytochrom_B_C	Cytochrome b(C-terminal)/b6/petD	15	6:0:34	6	0	0	0	34	0
944	SIN1	Stress-activated map kinase interacting	15	6:0:34	6	0	0	0	28	6
945	GATase_3	CobB/CobQ-like glutamine amidotransferas	15	3:2:15	3	0	1	1	10	5
946	Coprinus_mating	Coprinus cinereus mating-type protein	15	15:1:84	15	0	0	1	63	21
947	KAP	Kinesin-associated protein (KAP)	15	3:1:16	3	0	0	1	15	1
948	Bul1_N	Bul1 N terminus	15	9:0:51	6	3	0	0	47	4
949	AAL_decarboxy	Alpha-acetolactate decarboxylase	15	3:0:17	2	1	0	0	10	7
950	CT20	CT20 family	15	6:0:34	6	0	0	0	30	4
951	DPM3	Dolichol-phosphate mannosyltransferase s	15	6:0:34	5	1	0	0	27	7
952	PigN	Phosphatidylinositolglycan class N (PIG-	15	9:0:51	7	2	0	0	44	7
953	DUF1708	Domain of unknown function (DUF1708)	15	6:0:34	6	0	0	0	30	4
954	Sigma70_r3	Sigma-70 region 3	15	3:0:17	3	0	0	0	16	1
955	GAF	GAF domain	15	33:2:185	32	1	2	0	160	25
956	MutS_IV	MutS family domain IV	14.98	34:1:192	32	2	1	0	160	32
957	ChaC	ChaC-like protein	14.93	10:0:57	9	1	0	0	51	6
958	Zot	Zonular occludens toxin (Zot)	14.9	157:1:896	155	2	1	0	754	142
959	BP28CT	BP28CT (NUC211) domain	14.89	7:0:40	6	1	0	0	34	6
960	Uso1_p115_head	Uso1 / p115 like vesicle tethering prote	14.89	7:0:40	7	0	0	0	33	7
961	CHD5	CHD5-like protein	14.89	7:0:40	6	1	0	0	32	8
962	Gamma-BBH	Gamma-butyrobetaine hydroxylase	14.85	15:7:79	13	2	1	6	64	15
963	UPF0261	Uncharacterised protein family (UPF0261)	14.81	4:0:23	4	0	0	0	18	5
964	WTF	WTF protein	14.81	4:0:23	4	0	0	0	23	0
965	DHH	DHH family	14.81	8:0:46	8	0	0	0	40	6
966	CLPTM1	Cleft lip and palate transmembrane prote	14.81	4:0:23	4	0	0	0	19	4
967	UPF0183	Uncharacterised protein family (UPF0183)	14.81	4:0:23	4	0	0	0	18	5
968	DUF1716	Eukaryotic domain of unknown function (D	14.81	4:0:23	4	0	0	0	18	5
969	Nsp1_C	Nsp1-like C-terminal region	14.77	13:2:73	13	0	0	2	63	10
970	Glyco_hydro_32N	Glycosyl hydrolases family 32 N terminal	14.77	13:3:72	11	2	2	1	58	14
971	V-ATPase_H	V-ATPase subunit H	14.75	9:0:52	8	1	0	0	46	6
972	Striatin	Striatin family	14.75	9:1:51	9	0	0	1	41	10
973	Ribosomal_L14e	Ribosomal protein L14	14.71	5:0:29	4	1	0	0	22	7
974	Isoamylase_N	Isoamylase N-terminal domain	14.63	6:1:34	6	0	1	0	27	7
975	Got1	Got1-like family	14.63	6:0:35	6	0	0	0	31	4
976	S-methyl_trans	Homocysteine S-methyltransferase	14.63	12:0:70	12	0	0	0	62	8
977	Bac_rhodopsin	Bacteriorhodopsin	14.63	12:0:70	12	0	0	0	65	5
978	I_LWEQ	I/LWEQ domain	14.63	6:0:35	6	0	0	0	29	6
979	Cu_amine_oxidN2	Copper amine oxidase, N2 domain	14.62	19:0:111	17	2	0	0	84	27
980	DUF895	Eukaryotic protein of unknown function (	14.6	20:0:117	18	2	0	0	86	31
981	Mis12_component	Mis12-Mtw1 protein family	14.52	9:3:50	8	1	1	2	43	7
982	Chromate_transp	Chromate transporter	14.52	9:0:53	7	2	0	0	44	9
983	HSP70	Hsp70 protein	14.51	83:5:484	79	4	3	2	405	79
984	CBFB_NFYA	CCAAT-binding transcription factor (CBF-	14.47	11:1:64	10	1	1	0	54	10
985	Sod_Cu	Copper/zinc superoxide dismutase (SODC)	14.42	15:0:89	13	2	0	0	74	15
986	EthD	EthD protein	14.29	4:4:20	4	0	2	2	16	4
987	UPF0027	Uncharacterized protein family UPF0027	14.29	5:0:30	5	0	0	0	25	5
988	Peptidase_M18	Aminopeptidase I zinc metalloprotease (M	14.29	13:0:78	12	1	0	0	65	13
989	iPGM_N	BPG-independent PGAM N-terminus (iPGM_N)	14.29	3:0:18	3	0	0	0	13	5
990	MgtC	MgtC family	14.29	1:2:4	1	0	1	1	2	2
991	RNase_P_Rpp14	Rpp14 family	14.29	6:0:36	6	0	0	0	31	5
992	B12-binding_2	B12 binding domain	14.29	2:0:12	0	2	0	0	6	6
993	Met_synt_B12	Vitamin B12 dependent methionine synthas	14.29	1:1:5	1	0	0	1	4	1
994	Oxidored_q2	NADH-ubiquinone/plastoquinone oxidoreduc	14.29	1:1:5	1	0	0	1	5	0
995	DHHA2	DHHA2 domain	14.29	8:0:48	6	2	0	0	43	5
996	RasGAP_C	RasGAP C-terminus	14.29	12:0:72	12	0	0	0	57	15
997	zf-C4	Zinc finger, C4 type (two domains)	14.29	3:0:18	3	0	0	0	13	5
998	Formyl_trans_C	Formyl transferase, C-terminal domain	14.29	2:0:12	2	0	0	0	8	4
999	QRPTase_C	Quinolinate phosphoribosyl transferase,	14.29	9:0:54	8	1	0	0	44	10
1000	COG6	Conserved oligomeric complex COG6	14.29	7:0:42	6	1	0	0	35	7
1001	BACK	BTB And C-terminal Kelch	14.29	3:1:17	3	0	1	0	14	3
1002	tRNA_synt_1c_R1	Glutaminyl-tRNA synthetase, non-specific	14.29	5:0:30	5	0	0	0	26	4
1003	Amidinotransf	Amidinotransferase	14.29	3:0:18	2	1	0	0	12	6
1004	DSS1_SEM1	DSS1/SEM1 family	14.29	8:0:48	8	0	0	0	43	5
1005	DUF580	Protein of unknown function, DUF580	14.29	12:2:70	12	0	0	2	60	10
1006	Peroxin-3	Peroxin-3	14.29	7:0:42	6	1	0	0	37	5
1007	LpxC	UDP-3-O-acyl N-acetylglycosamine deacety	14.29	1:0:6	1	0	0	0	5	1
1008	HSP33	Hsp33 protein	14.29	2:0:12	2	0	0	0	9	3
1009	Per1	Per1-like	14.29	8:0:48	8	0	0	0	42	6
1010	DUF1242	Protein of unknown function (DUF1242)	14.29	5:0:30	4	1	0	0	26	4
1011	DUF1637	Protein of unknown function (DUF1637)	14.29	3:0:18	3	0	0	0	15	3
1012	CorA	CorA-like Mg2+ transporter protein	14.24	45:13:258	42	3	8	5	217	41
1013	DAGAT	Diacylglycerol acyltransferase	14.12	12:0:73	11	1	0	0	59	14
1014	Ribosomal_L29	Ribosomal L29 protein	14.1	11:0:67	11	0	0	0	53	14
1015	mRNA_triPase	mRNA capping enzyme, beta chain	14.08	10:0:61	10	0	0	0	42	19
1016	DUF410	Protein of unknown function (DUF410)	14.08	10:0:61	8	2	0	0	53	8
1017	MRP-L47	Mitochondrial 39-S ribosomal protein L47	14.07	19:1:115	18	1	0	1	85	30
1018	NDK	Nucleoside diphosphate kinase	14.06	9:0:55	7	2	0	0	45	10
1019	CAS_CSE1	CAS/CSE protein, C-terminus	14.06	9:0:55	7	2	0	0	44	11
1020	ERO1	Endoplasmic Reticulum Oxidoreductin 1 (E	14.04	8:0:49	7	1	0	0	41	8
1021	SPRY	SPRY domain	14.04	24:6:141	20	4	6	0	111	30
1022	NIC	Nucleoporin interacting component	14	7:0:43	4	3	0	0	34	9
1023	Clp1	Pre-mRNA cleavage complex II protein Clp	14	7:0:43	7	0	0	0	36	7
1024	KH_2	KH domain	14	7:0:43	7	0	0	0	36	7
1025	DUF833	Protein of unknown function (DUF833)	14	7:0:43	6	1	0	0	34	9
1026	CPSase_L_D3	Carbamoyl-phosphate synthetase large cha	13.97	19:2:115	19	0	1	1	97	18
1027	ACPS	4'-phosphopantetheinyl transferase super	13.95	18:2:109	18	0	2	0	89	20
1028	FA_hydroxylase	Fatty acid hydroxylase	13.95	12:0:74	10	2	0	0	49	25
1029	SPC25	Microsomal signal peptidase 25 kDa subun	13.95	6:0:37	6	0	0	0	30	7
1030	PLAC8	PLAC8 family	13.95	12:1:73	11	1	1	0	65	8
1031	Peptidase_M1	Peptidase family M1	13.93	28:5:168	27	1	4	1	142	26
1032	APH	Phosphotransferase enzyme family	13.9	46:58:227	39	7	25	33	133	94
1033	CP2	CP2 transcription factor	13.89	5:2:29	3	2	2	0	18	11
1034	DUF1446	Protein of unknown function (DUF1446)	13.89	5:1:30	1	4	0	1	20	10
1035	DUF1112	Protein of unknown function (DUF1112)	13.85	9:0:56	7	2	0	0	43	13
1036	APSES	APSES domain	13.85	27:1:167	22	5	0	1	112	55
1037	Ssl1	Ssl1-like	13.83	13:3:78	12	1	2	1	62	16
1038	NUC153	NUC153 domain	13.83	13:2:79	11	2	1	1	67	12
1039	SecY	eubacterial secY protein	13.79	8:0:50	7	1	0	0	42	8
1040	DUF1688	Protein of unknown function (DUF1688)	13.79	8:0:50	7	1	0	0	39	11
1041	CDC37	Cdc37 family	13.79	8:0:50	8	0	0	0	40	10
1042	RNA_pol_Rpb4	RNA polymerase Rpb4	13.79	12:1:74	10	2	1	0	61	13
1043	7tm_5	7TM chemoreceptor	13.79	4:7:18	2	2	3	4	14	4
1044	RrnaAD	Ribosomal RNA adenine dimethylase	13.79	16:0:100	13	3	0	0	89	11
1045	CUE	CUE domain	13.76	45:1:281	38	7	1	0	236	45
1046	P34-Arc	Arp2/3 complex, 34 kD subunit p34-Arc	13.73	7:1:43	7	0	1	0	35	8
1047	S10_plectin	Plectin/S10 domain	13.73	7:1:43	6	1	1	0	34	9
1048	ResIII	Type III restriction enzyme, res subunit	13.72	93:0:585	93	0	0	0	486	99
1049	ATP12	ATP12 chaperone protein	13.7	10:1:62	7	3	0	1	52	10
1050	RRM_2	RNA recognition motif 2	13.68	13:0:82	9	4	0	0	63	19
1051	Hydrophobin_2	Fungal hydrophobin	13.64	3:0:19	3	0	0	0	18	1
1052	tRNA-synt_1f	tRNA synthetases class I (K)	13.64	3:0:19	3	0	0	0	16	3
1053	PAPA-1	PAPA-1-like conserved region	13.64	9:3:54	9	0	1	2	46	8
1054	DUF635	Protein of unknown function (DUF635)	13.64	3:0:19	3	0	0	0	10	9
1055	Peptidase_M36	Fungalysin metallopeptidase (M36)	13.64	3:0:19	2	1	0	0	13	6
1056	IBR	IBR domain	13.6	37:1:234	36	1	0	1	200	34
1057	Prefoldin	Prefoldin subunit	13.59	28:6:172	26	2	4	2	137	35
1058	Nop53	Nop53 (60S ribosomal biogenesis)	13.59	14:0:89	14	0	0	0	76	13
1059	RNA_pol_Rpc82	RNA polymerase III subunit RPC82	13.56	8:0:51	6	2	0	0	42	9
1060	RPEL	RPEL repeat	13.56	8:0:51	8	0	0	0	40	11
1061	COX3	Cytochrome c oxidase subunit III	13.51	5:0:32	5	0	0	0	27	5
1062	Ran_BP1	RanBP1 domain	13.48	24:0:154	21	3	0	0	136	18
1063	mRNA_cap_C	mRNA capping enzyme, C-terminal domain	13.46	7:0:45	6	1	0	0	37	8
1064	Spb1_C	Spb1 C-terminal domain	13.46	7:0:45	7	0	0	0	39	6
1065	Calcipressin	Calcipressin	13.46	7:0:45	7	0	0	0	38	7
1066	DNA_pol_V	DNA polymerase V	13.46	7:0:45	6	1	0	0	36	9
1067	Red1	Rec10 / Red1	13.46	7:3:42	5	2	0	3	39	3
1068	EGF_2	EGF-like domain	13.44	25:0:161	24	1	0	0	153	8
1069	TFIID_20kDa	Transcription initiation factor TFIID su	13.43	9:1:57	9	0	1	0	49	8
1070	DUF1087	Domain of Unknown Function (DUF1087)	13.43	9:0:58	9	0	0	0	41	17
1071	Rad21_Rec8_N	N terminus of Rad21 / Rec8 like protein	13.41	11:0:71	10	1	0	0	63	8
1072	RNA_pol_Rpc4	RNA polymerase III RPC4	13.33	6:0:39	6	0	0	0	32	7
1073	Nop52	Nucleolar protein,Nop52	13.33	8:0:52	7	1	0	0	46	6
1074	Tcp11	T-complex protein 11	13.33	8:0:52	8	0	0	0	41	11
1075	ICln_channel	Nucleotide-sensitive chloride conductanc	13.33	2:1:12	1	1	1	0	7	5
1076	Peptidase_M17_N	Cytosol aminopeptidase family, N-termina	13.33	2:0:13	2	0	0	0	8	5
1077	SURF2	Surfeit locus protein 2 (SURF2)	13.33	2:0:13	2	0	0	0	13	0
1078	Gate	Nucleoside recognition	13.33	4:0:26	4	0	0	0	18	8
1079	Radial_spoke_3	Radial spoke protein 3	13.33	2:1:12	2	0	1	0	9	3
1080	Mg_chelatase	Magnesium chelatase, subunit ChlI	13.33	2:0:13	2	0	0	0	12	1
1081	Fasciclin	Fasciclin domain	13.29	23:0:150	23	0	0	0	107	43
1082	NPCC	Nuclear pore complex component	13.24	9:0:59	7	2	0	0	50	9
1083	RNA_pol_Rpa43	RNA polymerase Rpa43 subunit	13.24	9:1:58	7	2	0	1	50	8
1084	W2	eIF4-gamma/eIF5/eIF2-epsilon	13.22	16:0:105	15	1	0	0	83	22
1085	PSP	PSP	13.21	7:0:46	6	1	0	0	40	6
1086	Rad50_zn_hook	Rad50 zinc hook motif	13.21	7:0:46	7	0	0	0	44	2
1087	DUF1077	Protein of unknown function (DUF1077)	13.21	7:0:46	6	1	0	0	38	8
1088	UPF0061	Uncharacterized ACR, YdiU/UPF0061 family	13.19	12:2:77	11	1	2	0	50	27
1089	TRI12	Fungal trichothecene efflux pump (TRI12)	13.16	5:0:33	5	0	0	0	31	2
1090	SRP40_C	SRP40, C-terminal domain	13.16	10:0:66	9	1	0	0	55	11
1091	dsDNA_bind	Double-stranded DNA-binding domain	13.16	5:0:33	5	0	0	0	27	6
1092	COX17	Cytochrome C oxidase copper chaperone (C	13.16	10:0:66	10	0	0	0	55	11
1093	Glyco_hydro_12	Glycosyl hydrolase family 12	13.16	10:1:65	9	1	0	1	55	10
1094	K_trans	K+ potassium transporter	13.16	5:1:32	5	0	0	1	26	6
1095	Peptidase_S15	X-Pro dipeptidyl-peptidase (S15 family)	13.11	8:1:52	7	1	1	0	32	20
1096	Bromo_TP	Bromodomain associated	13.08	14:0:93	13	1	0	0	76	17
1097	FGGY_C	FGGY family of carbohydrate kinases, C-t	13.07	20:1:132	18	2	1	0	107	25
1098	Ribosomal_L9_N	Ribosomal protein L9, N-terminal domain	13.04	3:0:20	3	0	0	0	18	2
1099	Aminotran_5	Aminotransferase class-V	13.04	24:6:154	20	4	5	1	129	25
1100	DegT_DnrJ_EryC1	DegT/DnrJ/EryC1/StrS aminotransferase fa	13.04	6:0:40	5	1	0	0	32	8
1101	PQQ	PQQ enzyme repeat	13.04	3:1:19	3	0	1	0	15	4
1102	ALG3	ALG3 protein	13.04	9:0:60	7	2	0	0	52	8
1103	CBFD_NFYB_HMF	Histone-like transcription factor (CBF/N	12.98	37:1:247	35	2	1	0	208	39
1104	TIM21	TIM21	12.96	7:2:45	7	0	2	0	40	5
1105	DDOST_48kD	Dolichyl-diphosphooligosaccharide-protei	12.96	7:0:47	7	0	0	0	40	7
1106	DKCLD	DKCLD (NUC011) domain	12.96	7:0:47	7	0	0	0	40	7
1107	Cellulase	Cellulase (glycosyl hydrolase family 5)	12.94	40:23:246	35	5	18	5	215	31
1108	ZZ	Zinc finger, ZZ type	12.92	35:0:236	32	3	0	0	191	45
1109	MscL	Large-conductance mechanosensitive chann	12.9	4:0:27	4	0	0	0	27	0
1110	Chal_sti_synt_C	Chalcone and stilbene synthases, C-termi	12.9	4:0:27	4	0	0	0	21	6
1111	SAICAR_synt	SAICAR synthetase	12.9	8:1:53	7	1	1	0	48	5
1112	Peptidase_M43	Pregnancy-associated plasma protein-A	12.9	4:0:27	4	0	0	0	21	6
1113	ATP-synt_S1	Vacuolar ATP synthase subunit S1 (ATP6S1	12.9	4:0:27	4	0	0	0	21	6
1114	Ribosomal_L36	Ribosomal protein L36	12.9	4:1:26	4	0	0	1	21	5
1115	Rrp15p	Rrp15p	12.9	8:0:54	8	0	0	0	48	6
1116	MRJP	Major royal jelly protein	12.9	4:0:27	3	1	0	0	24	3
1117	tRNA_int_endo	tRNA intron endonuclease, catalytic C-te	12.86	9:1:60	8	1	1	0	53	7
1118	UPF0203	Uncharacterised protein family (UPF0203)	12.82	5:1:33	5	0	1	0	31	2
1119	DUF1479	Protein of unknown function (DUF1479)	12.82	5:0:34	5	0	0	0	26	8
1120	tRNA_synt_1c_R2	Glutaminyl-tRNA synthetase, non-specific	12.82	5:0:34	4	1	0	0	30	4
1121	Bac_surface_Ag	Surface antigen	12.77	6:0:41	6	0	0	0	33	8
1122	Las1	Las1-like	12.77	6:1:40	4	2	0	1	35	5
1123	OMPdecase	Orotidine 5'-phosphate decarboxylase / H	12.77	6:0:41	6	0	0	0	33	8
1124	XPA_C	XPA protein C-terminus	12.77	6:0:41	6	0	0	0	36	5
1125	Ribosomal_L27e	Ribosomal L27e protein family	12.73	7:0:48	6	1	0	0	38	10
1126	PTPLA	Protein tyrosine phosphatase-like protei	12.7	8:1:54	8	0	1	0	44	10
1127	ALAD	Delta-aminolevulinic acid dehydratase	12.68	9:0:62	6	3	0	0	52	10
1128	YL1	YL1 nuclear protein	12.68	9:0:62	7	2	0	0	51	11
1129	Flocculin	Flocculin repeat	12.65	93:2:640	93	0	1	1	639	1
1130	Rad4	DNA repair protein Rad4	12.61	15:3:101	15	0	3	0	89	12
1131	HD	HD domain	12.6	16:2:109	15	1	1	1	93	16
1132	Phosphodiest	Type I phosphodiesterase / nucleotide py	12.58	20:0:139	19	1	0	0	112	27
1133	GLE1	GLE1-like protein	12.5	8:1:55	5	3	1	0	47	8
1134	OstA_C	Organic solvent tolerance protein	12.5	2:0:14	2	0	0	0	13	1
1135	zf-GRF	GRF zinc finger	12.5	9:0:63	7	2	0	0	54	9
1136	TRM	N2,N2-dimethylguanosine tRNA methyltrans	12.5	6:0:42	5	1	0	0	36	6
1137	DUF255	Protein of unknown function, DUF255	12.5	3:2:19	3	0	2	0	17	2
1138	RHD3	Root hair defective 3 GTP-binding protei	12.5	12:0:84	11	1	0	0	70	14
1139	AIP3	Actin interacting protein 3	12.5	8:0:56	8	0	0	0	46	10
1140	GalP_UDP_transf	Galactose-1-phosphate uridyl transferase	12.5	5:0:35	3	2	0	0	29	6
1141	Gemini_V1	Geminivirus V1 protein	12.5	1:3:4	1	0	3	0	2	2
1142	Translin	Translin family	12.5	7:3:46	6	1	0	3	37	9
1143	Rnf-Nqr	Rnf-Nqr subunit, membrane protein	12.5	2:1:13	1	1	1	0	12	1
1144	IDH	Monomeric isocitrate dehydrogenase	12.5	1:0:7	1	0	0	0	5	2
1145	AIRC	AIR carboxylase	12.5	8:0:56	8	0	0	0	52	4
1146	BRF1	Brf1-like TBP-binding domain	12.5	7:0:49	7	0	0	0	43	6
1147	SBP_bac_5	Bacterial extracellular solute-binding p	12.5	1:0:7	1	0	0	0	6	1
1148	Transposase_2	Probable transposase	12.5	3:0:21	2	1	0	0	19	2
1149	GDE_C	Amylo-alpha-1,6-glucosidase	12.5	7:0:49	6	1	0	0	40	9
1150	DUF1445	Protein of unknown function (DUF1445)	12.5	3:0:21	3	0	0	0	16	5
1151	Glyco_hydro_26	Glycosyl hydrolase family 26	12.5	2:0:14	2	0	0	0	9	5
1152	Alpha-L-AF_C	Alpha-L-arabinofuranosidase C-terminus	12.5	7:0:49	7	0	0	0	40	9
1153	UvdE	UV-endonuclease UvdE	12.5	3:0:21	3	0	0	0	16	5
1154	Glyco_hydro_85	Glycosyl hydrolase family 85	12.5	2:0:14	1	1	0	0	13	1
1155	TCTP	Translationally controlled tumour protei	12.5	6:0:42	6	0	0	0	35	7
1156	Peptidase_U61	LD-carboxypeptidase	12.5	2:0:14	2	0	0	0	13	1
1157	DUF1223	Protein of unknown function (DUF1223)	12.5	1:0:7	1	0	0	0	5	2
1158	CwfJ_C_2	Protein similar to CwfJ C-terminus 2	12.36	11:0:78	11	0	0	0	65	13
1159	Dak1	Dak1 domain	12.35	10:0:71	6	4	0	0	62	9
1160	Chitin_synth_2	Chitin synthase	12.33	18:0:128	15	3	0	0	87	41
1161	CBP4	CBP4	12.33	9:3:61	7	2	2	1	51	10
1162	Bul1_C	Bul1 C terminus	12.31	8:1:56	8	0	1	0	50	6
1163	Trehalase_Ca-bi	Neutral trehalase Ca2+ binding domain	12.28	7:0:50	7	0	0	0	42	8
1164	Mt_ATP-synt_B	Mitochondrial ATP synthase B chain precu	12.28	7:1:49	6	1	0	1	41	8
1165	DNA_topoisoIV	DNA gyrase/topoisomerase IV, subunit A	12.28	7:4:46	7	0	2	2	37	9
1166	Smg4_UPF3	Smg-4/UPF3 family	12.28	7:0:50	7	0	0	0	40	10
1167	V-SNARE	Vesicle transport v-SNARE protein	12.26	19:1:135	13	6	1	0	116	19
1168	Glu_synthase	Conserved region in glutamate synthase	12.24	6:0:43	5	1	0	0	36	7
1169	Not3	Not1 N-terminal domain, CCR4-Not complex	12.24	12:0:86	12	0	0	0	74	12
1170	Rcd1	Cell differentiation family, Rcd1-like	12.24	6:0:43	5	1	0	0	38	5
1171	SAM_1	SAM domain (Sterile alpha motif)	12.22	11:0:79	10	1	0	0	63	16
1172	SurE	Survival protein SurE	12.2	10:0:72	8	2	0	0	61	11
1173	RNA_pol_I_TF	RNA polymerase I specific initiation fac	12.12	4:0:29	4	0	0	0	25	4
1174	TMEM14	Transmembrane proteins 14C	12.12	8:0:58	6	2	0	0	47	11
1175	UbiD	3-octaprenyl-4-hydroxybenzoate carboxy-l	12.12	4:0:29	4	0	0	0	23	6
1176	THUMP	THUMP domain	12.12	4:0:29	4	0	0	0	24	5
1177	Ribosomal_S28e	Ribosomal protein S28e	12.12	8:0:58	7	1	0	0	48	10
1178	Abhydrolase_2	Phospholipase/Carboxylesterase	12.07	14:0:102	13	1	0	0	88	14
1179	Myotub-related	Myotubularin-related	12.07	7:0:51	7	0	0	0	44	7
1180	Carn_acyltransf	Choline/Carnitine o-acyltransferase	12.05	20:0:146	19	1	0	0	123	23
1181	ApbA	Ketopantoate reductase PanE/ApbA	12.03	16:1:116	16	0	1	0	89	27
1182	PRK	Phosphoribulokinase / Uridine kinase fam	12.02	158:1:1155	155	3	1	0	939	216
1183	Dala_Dala_lig_N	D-ala D-ala ligase N-terminus	12	3:0:22	3	0	0	0	17	5
1184	Ribosomal_L30_N	Ribosomal L30 N-terminal domain	12	6:0:44	6	0	0	0	35	9
1185	TRAUB	TRAUB (NUC102) domain	12	6:0:44	6	0	0	0	39	5
1186	GARS_C	Phosphoribosylglycinamide synthetase, C	12	6:0:44	5	1	0	0	37	7
1187	GDC-P	Glycine cleavage system P-protein	11.94	8:1:58	7	1	1	0	51	7
1188	C1_3	C1-like domain	11.94	16:6:112	14	2	5	1	83	29
1189	GIY-YIG	GIY-YIG catalytic domain	11.9	5:0:37	5	0	0	0	31	6
1190	Chitosanase	Fungal chitosanase	11.9	5:3:34	4	1	3	0	24	10
1191	DUF689	Protein of unknown function (DUF689)	11.9	10:0:74	9	1	0	0	66	8
1192	DUF1709	Fungal domain of unknown function (DUF17	11.9	5:0:37	4	1	0	0	30	7
1193	H2TH	Formamidopyrimidine-DNA glycosylase H2TH	11.9	5:1:36	5	0	0	1	28	8
1194	Gpi16	Gpi16 subunit, GPI transamidase componen	11.9	5:0:37	5	0	0	0	32	5
1195	RINT1_TIP1	RINT-1 / TIP-1 family	11.86	7:0:52	7	0	0	0	43	9
1196	Peptidase_C14	Caspase domain	11.84	9:0:67	7	2	0	0	51	16
1197	Intron_maturas2	Type II intron maturase	11.76	2:0:15	2	0	0	0	15	0
1198	Homoserine_dh	Homoserine dehydrogenase	11.76	8:0:60	8	0	0	0	49	11
1199	Tub	Tub family	11.76	4:5:25	3	1	4	1	22	3
1200	Glycos_trans_3N	Glycosyl transferase family, helical bun	11.76	6:0:45	4	2	0	0	40	5
1201	GUCT	GUCT (NUC152) domain	11.76	2:0:15	2	0	0	0	11	4
1202	Acyl-CoA_dh_2	Acyl-CoA dehydrogenase, C-terminal domai	11.76	2:0:15	2	0	0	0	13	2
1203	BCNT	Bucentaur or craniofacial development	11.76	6:0:45	6	0	0	0	40	5
1204	C4dic_mal_tran	C4-dicarboxylate transporter/malic acid	11.76	16:1:119	16	0	1	0	100	19
1205	DUF126	Protein of unknown function DUF126	11.76	2:0:15	2	0	0	0	11	4
1206	SPC12	Microsomal signal peptidase 12 kDa subun	11.76	4:0:30	4	0	0	0	27	3
1207	Aph-1	Aph-1 protein	11.76	2:0:15	1	1	0	0	12	3
1208	GCFC	GC-rich sequence DNA-binding factor-like	11.76	2:3:12	2	0	2	1	9	3
1209	Tim44	Tim44-like domain	11.76	6:0:45	5	1	0	0	36	9
1210	Acyl_CoA_thio	Acyl-CoA thioesterase	11.69	18:1:135	16	2	1	0	108	27
1211	DUF887	Eukaryotic protein of unknown function (	11.67	14:0:106	12	2	0	0	90	16
1212	RRS1	Ribosome biogenesis regulatory protein (	11.67	7:1:52	7	0	1	0	43	9
1213	DbpA	DbpA RNA binding domain	11.67	7:0:53	6	1	0	0	41	12
1214	TatD_DNase	TatD related DNase	11.65	12:0:91	11	1	0	0	78	13
1215	Nucleos_tra2_N	Na+ dependent nucleoside transporter N-t	11.63	5:0:38	3	2	0	0	29	9
1216	Pterin_4a	Pterin 4 alpha carbinolamine dehydratase	11.63	5:1:37	5	0	0	1	28	9
1217	RWP-RK	RWP-RK domain	11.63	5:0:38	5	0	0	0	35	3
1218	DUF701	Putative zinc binding domain (DUF701)	11.59	8:0:61	7	1	0	0	48	13
1219	SKN1	Beta-glucan synthesis-associated protein	11.56	17:1:129	17	0	1	0	124	5
1220	PRP38	PRP38 family	11.54	6:0:46	6	0	0	0	39	7
1221	Melibiase	Melibiase	11.54	9:0:69	6	3	0	0	54	15
1222	Peptidase_C50	Peptidase family C50	11.54	6:0:46	5	1	0	0	38	8
1223	PIG-L	GlcNAc-PI de-N-acetylase	11.54	6:3:43	6	0	1	2	35	8
1224	Defensin_2	Arthropod defensin	11.54	3:2:21	1	2	0	2	17	4
1225	AMMECR1	AMMECR1	11.54	6:1:45	6	0	1	0	38	7
1226	UPF0120	Uncharacterised protein family (UPF0120)	11.54	6:0:46	6	0	0	0	40	6
1227	WHEP-TRS	WHEP-TRS domain	11.54	3:0:23	3	0	0	0	20	3
1228	Gp_dh_N	Glyceraldehyde 3-phosphate dehydrogenase	11.54	18:0:138	16	2	0	0	121	17
1229	7tm_1	7 transmembrane receptor (rhodopsin fami	11.54	3:5:18	2	1	1	4	14	4
1230	GatB_Yqey	GatB/Yqey domain	11.54	9:0:69	9	0	0	0	57	12
1231	ORMDL	ORMDL family	11.48	7:1:53	7	0	0	1	46	7
1232	Spc97_Spc98	Spc97 / Spc98 family	11.45	15:1:115	13	2	0	1	93	22
1233	Retrotrans_gag	Retrotransposon gag protein	11.44	104:49:756	95	9	20	29	610	146
1234	Ribosomal_L44	Ribosomal protein L44	11.43	4:0:31	3	1	0	0	26	5
1235	Molydop_binding	Molydopterin dinucleotide binding domain	11.43	4:0:31	4	0	0	0	26	5
1236	Zeta_toxin	Zeta toxin	11.43	16:0:124	14	2	0	0	106	18
1237	SHQ1	SHQ1 protein	11.43	4:1:30	4	0	0	1	28	2
1238	DUF652	Protein of unknown function, DUF652	11.39	9:0:70	9	0	0	0	59	11
1239	C1_1	Phorbol esters/diacylglycerol binding do	11.39	23:3:176	21	2	1	2	135	41
1240	Ribosomal_L15	Ribosomal protein L15 amino terminal reg	11.36	5:0:39	4	1	0	0	33	6
1241	ADP_ribosyl_GH	ADP-ribosylglycohydrolase	11.36	5:0:39	4	1	0	0	31	8
1242	FDX-ACB	Ferredoxin-fold anticodon binding domain	11.32	6:0:47	6	0	0	0	39	8
1243	Gaa1	Gaa1-like, GPI transamidase component	11.32	6:0:47	5	1	0	0	40	7
1244	zf-RanBP	Zn-finger in Ran binding protein and oth	11.32	30:1:234	30	0	1	0	191	43
1245	ETC_C1_NDUFA5	ETC complex I subunit conserved region	11.32	6:0:47	3	3	0	0	23	24
1246	C1_4	TFIIH C1-like domain	11.3	13:2:100	12	1	2	0	85	15
1247	Prp18	Prp18 domain	11.29	7:1:54	7	0	1	0	49	5
1248	THF_DHG_CYH	Tetrahydrofolate dehydrogenase/cyclohydr	11.27	16:0:126	16	0	0	0	104	22
1249	HMG-CoA_red	Hydroxymethylglutaryl-coenzyme A reducta	11.25	9:0:71	9	0	0	0	53	18
1250	Pex14_N	Peroxisomal membrane anchor protein (Pex	11.25	9:1:70	8	1	0	1	58	12
1251	PPR	PPR repeat	11.25	55:18:416	53	2	15	3	288	128
1252	ARID	ARID/BRIGHT DNA binding domain	11.22	11:0:87	8	3	0	0	76	11
1253	SWIB	SWIB/MDM2 domain	11.22	11:0:87	10	1	0	0	71	16
1254	FYVE	FYVE zinc finger	11.2	56:4:440	55	1	1	3	389	51
1255	zf-C3HC4	Zinc finger, C3HC4 type (RING finger)	11.17	201:26:1572	194	7	12	14	1323	249
1256	zf-MYND	MYND finger	11.15	29:3:228	25	4	3	0	186	42
1257	Kelch_2	Kelch motif	11.13	57:1:454	50	7	0	1	360	94
1258	PTA_PTB	Phosphate acetyl/butaryl transferase	11.11	1:0:8	1	0	0	0	8	0
1259	Frataxin_Cyay	Frataxin-like domain	11.11	6:0:48	4	2	0	0	44	4
1260	DRTGG	DRTGG domain	11.11	2:1:15	2	0	1	0	12	3
1261	Swi3	Replication Fork Protection Component Sw	11.11	4:0:32	3	1	0	0	29	3
1262	Glyoxal_oxid_N	Glyoxal oxidase N-terminus	11.11	10:0:80	9	1	0	0	65	15
1263	ADP_PFK_GK	ADP-specific Phosphofructokinase/Glucoki	11.11	1:0:8	1	0	0	0	6	2
1264	DRIM	Down-regulated in metastasis	11.11	6:1:47	6	0	0	1	40	7
1265	PAD_porph	Porphyromonas-type peptidyl-arginine dei	11.11	2:0:16	2	0	0	0	14	2
1266	SNF	Sodium	11.11	2:0:16	2	0	0	0	15	1
1267	STE3	Pheromone A receptor	11.11	6:1:47	6	0	0	1	39	8
1268	XFP	D-xylulose 5-phosphate/D-fructose 6-phos	11.11	5:0:40	4	1	0	0	32	8
1269	UME	UME (NUC010) domain	11.11	7:0:56	5	2	0	0	47	9
1270	RNA_pol_Rpb1_7	RNA polymerase Rpb1, domain 7	11.11	5:0:40	5	0	0	0	35	5
1271	Peptidase_S9_N	Prolyl oligopeptidase, N-terminal beta-p	11.11	2:0:16	1	1	0	0	13	3
1272	DUF663	Protein of unknown function (DUF663)	11.11	10:0:80	7	3	0	0	66	14
1273	Tim17	Tim17/Tim22/Tim23 family	11.11	19:3:149	19	0	0	3	123	26
1274	PIG-X	PIG-X / PBN1	11.11	7:0:56	6	1	0	0	44	12
1275	Peptidase_S24	Peptidase S24-like	11.11	13:0:104	12	1	0	0	88	16
1276	PBP	Phosphatidylethanolamine-binding protein	11.11	13:3:101	10	3	1	2	83	18
1277	Molybdop_Fe4S4	Molybdopterin oxidoreductase Fe4S4 domai	11.11	2:0:16	2	0	0	0	15	1
1278	DUF1682	Protein of unknown function (DUF1682)	11.11	7:0:56	6	1	0	0	49	7
1279	Phage_lysozyme	Phage lysozyme	11.11	1:0:8	1	0	0	0	6	2
1280	UPF0118	Domain of unknown function DUF20	11.11	1:0:8	1	0	0	0	6	2
1281	WGR	WGR domain	11.11	4:0:32	3	1	0	0	23	9
1282	Copper-fist	Copper fist DNA binding domain	10.98	9:1:72	7	2	1	0	65	7
1283	DUF862	Eukaryotic protein of unknown function (	10.91	6:1:48	6	0	0	1	39	9
1284	fn3	Fibronectin type III domain	10.91	12:4:94	12	0	3	1	84	10
1285	PAP_assoc	PAP/25A associated domain	10.91	12:0:98	9	3	0	0	83	15
1286	Anti-silence	Anti-silencing protein, ASF1-like	10.91	6:0:49	5	1	0	0	44	5
1287	E1_dh	Dehydrogenase E1 component	10.9	17:0:139	17	0	0	0	113	26
1288	Oxidored_q6	NADH ubiquinone oxidoreductase, 20 Kd su	10.87	5:0:41	3	2	0	0	30	11
1289	Glyco_hydro_20b	Glycosyl hydrolase family 20, domain 2	10.87	5:0:41	5	0	0	0	27	14
1290	MobB	Molybdopterin guanine dinucleotide synth	10.84	176:0:1447	173	3	0	0	1184	263
1291	CAF1	CAF1 family ribonuclease	10.84	9:2:72	8	1	0	2	56	16
1292	UIM	Ubiquitin interaction motif	10.84	27:9:213	27	0	6	3	180	33
1293	MoaC	MoaC family	10.81	4:0:33	3	1	0	0	25	8
1294	DUF572	Family of unknown function (DUF572)	10.81	8:3:63	8	0	3	0	52	11
1295	IlvC	Acetohydroxy acid isomeroreductase, cata	10.77	7:1:57	7	0	1	0	50	7
1296	LysM	LysM domain	10.76	34:6:276	32	2	4	2	215	61
1297	HSP20	Hsp20/alpha crystallin family	10.75	10:2:81	9	1	1	1	67	14
1298	COG4	COG4 transport protein	10.71	6:0:50	5	1	0	0	45	5
1299	Cytochrom_B_N	Cytochrome b(N-terminal)/b6/petB	10.71	3:1:24	3	0	1	0	21	3
1300	Ribosomal_L39	Ribosomal L39 protein	10.71	3:0:25	3	0	0	0	19	6
1301	Abhydrolase_1	alpha/beta hydrolase fold	10.66	111:87:843	101	10	57	30	696	147
1302	Psf1	Partner of SLD five, PSF1	10.64	5:0:42	4	1	0	0	37	5
1303	Tyr_Deacylase	D-Tyr-tRNA(Tyr) deacylase	10.64	5:0:42	4	1	0	0	38	4
1304	PDEase_II	cAMP phosphodiesterases class-II	10.64	5:0:42	4	1	0	0	36	6
1305	COX6B	Cytochrome oxidase c subunit VIb	10.64	5:1:41	3	2	0	1	36	5
1306	Vps36	Vacuolar protein sorting 36	10.64	5:0:42	4	1	0	0	37	5
1307	WH2	WH2 motif	10.61	14:1:117	11	3	0	1	98	19
1308	Peptidase_C48	Ulp1 protease family, C-terminal catalyt	10.57	13:2:108	13	0	2	0	92	16
1309	HTH_DeoR	DeoR-like helix-turn-helix domain	10.53	2:0:17	1	1	0	0	12	5
1310	SQS_PSY	Squalene/phytoene synthase	10.53	6:1:50	6	0	0	1	37	13
1311	Lipase3_N	Lipase 3 N-terminal region	10.53	4:0:34	4	0	0	0	27	7
1312	Sigma70_r4	Sigma-70, region 4	10.53	2:1:16	2	0	0	1	16	0
1313	SecE	SecE/Sec61-gamma subunits of protein tra	10.53	4:0:34	4	0	0	0	30	4
1314	HDAC_interact	Histone deacetylase (HDAC) interacting	10.53	8:1:67	8	0	0	1	55	12
1315	Cofilin_ADF	Cofilin/tropomyosin-type actin-binding p	10.47	20:1:170	20	0	1	0	143	27
1316	FGGY_N	FGGY family of carbohydrate kinases, N-t	10.46	16:0:137	14	2	0	0	108	29
1317	UMP1	Proteasome maturation factor UMP1	10.45	7:0:60	5	2	0	0	55	5
1318	Mpv17_PMP22	Mpv17 / PMP22 family	10.45	14:2:118	14	0	2	0	100	18
1319	DUF1620	Protein of unknown function (DUF1620)	10.45	7:1:59	6	1	1	0	51	8
1320	DUF619	Protein of unknown function (DUF619)	10.42	10:0:86	9	1	0	0	74	12
1321	DUF1604	Protein of unknown function (DUF1604)	10.42	5:0:43	5	0	0	0	33	10
1322	IlvN	Acetohydroxy acid isomeroreductase, cata	10.42	5:0:43	5	0	0	0	36	7
1323	Clat_adaptor_s	Clathrin adaptor complex small chain	10.4	18:12:143	16	2	8	4	122	21
1324	Peripla_BP_1	Periplasmic binding proteins and sugar b	10.34	3:0:26	3	0	0	0	24	2
1325	RibD_C	RibD C-terminal domain	10.34	6:0:52	5	1	0	0	43	9
1326	MmgE_PrpD	MmgE/PrpD family	10.34	6:1:51	6	0	1	0	39	12
1327	Thr_dehydrat_C	C-terminal regulatory domain of Threonin	10.34	6:0:52	6	0	0	0	45	7
1328	DapB_N	Dihydrodipicolinate reductase, N-terminu	10.34	3:1:25	3	0	0	1	20	5
1329	Seleno_W_rel	Selenoprotein W-related family	10.34	3:0:26	3	0	0	0	20	6
1330	SF3b10	Splicing factor 3B subunit 10 (SF3b10)	10.34	3:0:26	3	0	0	0	22	4
1331	DUF625	Protein of unknown function (DUF625)	10.34	6:0:52	6	0	0	0	44	8
1332	Caleosin	Caleosin related protein	10.34	3:0:26	2	1	0	0	19	7
1333	PBD	P21-Rho-binding domain	10.34	15:8:122	14	1	7	1	93	29
1334	Urease_beta	Urease beta subunit	10.34	3:0:26	3	0	0	0	21	5
1335	Flavoprotein	Flavoprotein	10.31	10:0:87	10	0	0	0	71	16
1336	Methyltransf_4	Putative methyltransferase	10.29	7:0:61	7	0	0	0	51	10
1337	GatB	PET112 family, C terminal region	10.26	4:0:35	2	2	0	0	30	5
1338	Sod_Fe_N	Iron/manganese superoxide dismutases, al	10.23	9:1:78	6	3	0	1	67	11
1339	Vps26	Vacuolar protein sorting-associated prot	10.2	5:0:44	5	0	0	0	37	7
1340	Motile_Sperm	MSP (Major sperm protein) domain	10.2	5:0:44	4	1	0	0	38	6
1341	Ferrochelatase	Ferrochelatase	10.2	5:0:44	5	0	0	0	37	7
1342	D123	D123	10.2	5:1:43	5	0	0	1	36	7
1343	PEMT	Phospholipid methyltransferase	10.2	5:1:43	4	1	1	0	37	6
1344	PKD_channel	Polycystin cation channel	10.17	6:2:51	6	0	2	0	50	1
1345	RTC	RNA 3'-terminal phosphate cyclase	10.17	6:0:53	5	1	0	0	44	9
1346	TAFII28	hTAFII28-like protein conserved region	10.13	8:0:71	8	0	0	0	59	12
1347	Methyltransf_2	O-methyltransferase	10.1	21:0:187	18	3	0	0	127	60
1348	Peptidase_C26	Peptidase C26	10.07	15:8:126	13	2	4	4	113	13
1349	Trypsin	Trypsin	10.06	16:1:142	15	1	1	0	130	12
1350	MAS20	MAS20 protein import receptor	10	5:0:45	5	0	0	0	37	8
1351	vATP-synt_AC39	ATP synthase (C/AC39) subunit	10	7:0:63	6	1	0	0	48	15
1352	B5	tRNA synthetase B5 domain	10	5:2:43	5	0	0	2	36	7
1353	DUF92	Integral membrane protein DUF92	10	3:0:27	3	0	0	0	20	7
1354	DNase_II	Deoxyribonuclease II	10	1:2:7	1	0	0	2	6	1
1355	GntP_permease	GntP family permease	10	1:0:9	1	0	0	0	5	4
1356	3-dmu-9_3-mt	3-demethylubiquinone-9 3-methyltransfera	10	1:0:9	1	0	0	0	6	3
1357	DUF1680	Putative glycosyl hydrolase of unknown f	10	7:0:63	5	2	0	0	52	11
1358	Nuc_deoxyrib_tr	Nucleoside 2-deoxyribosyltransferase	10	1:1:8	1	0	1	0	6	2
1359	PFL	Pyruvate formate lyase	10	2:0:18	2	0	0	0	15	3
1360	Rft-1	Rft protein	10	5:0:45	5	0	0	0	39	6
1361	Ribosomal_L18e	Eukaryotic ribosomal protein L18	10	5:0:45	4	1	0	0	36	9
1362	Methyltransf_1N	6-O-methylguanine DNA methyltransferase,	10	2:1:17	2	0	1	0	16	1
1363	MAM33	Mitochondrial glycoprotein	10	4:0:36	4	0	0	0	30	6
1364	Synaptobrevin	Synaptobrevin	10	20:0:180	19	1	0	0	152	28
1365	GTP1_OBG	GTP1/OBG	10	5:0:45	3	2	0	0	39	6
1366	RhoGEF	RhoGEF domain	9.91	23:6:203	20	3	3	3	148	55
1367	Pectate_lyase	Pectate lyase	9.89	9:0:82	8	1	0	0	79	3
1368	PABP	Poly-adenylate binding protein, unique d	9.88	8:0:73	8	0	0	0	55	18
1369	SNF5	SNF5 / SMARCB1 / INI1	9.88	8:0:73	5	3	0	0	65	8
1370	Vps16_C	Vps16, C-terminal region	9.86	7:0:64	7	0	0	0	53	11
1371	OST3_OST6	OST3 / OST6 family	9.86	7:0:64	5	2	0	0	54	10
1372	Rad17	Rad17 cell cycle checkpoint protein	9.85	13:0:119	13	0	0	0	96	23
1373	RS4NT	RS4NT (NUC023) domain	9.8	5:0:46	4	1	0	0	37	9
1374	TMS_TDE	TMS membrane protein/tumour differential	9.8	5:0:46	5	0	0	0	40	6
1375	Ribosomal_L38e	Ribosomal L38e protein family	9.8	5:0:46	4	1	0	0	38	8
1376	TRP	Transient receptor potential (TRP) ion c	9.8	15:1:137	13	2	0	1	121	16
1377	DUF592	Protein of unknown function (DUF592)	9.8	5:0:46	5	0	0	0	41	5
1378	MAP1_LC3	Microtubule associated protein 1A/1B, li	9.76	4:0:37	4	0	0	0	33	4
1379	UDPG_MGDP_dh	UDP-glucose/GDP-mannose dehydrogenase fa	9.76	4:0:37	4	0	0	0	27	10
1380	Ku_C	Ku70/Ku80 C-terminal arm	9.76	8:0:74	8	0	0	0	66	8
1381	Nrap	Nrap protein	9.76	4:0:37	4	0	0	0	32	5
1382	Nuf2	Nuf2 family	9.76	4:0:37	3	1	0	0	32	5
1383	DUF89	Protein of unknown function DUF89	9.72	7:0:65	7	0	0	0	57	8
1384	vATP-synt_E	ATP synthase (E/31 kDa) subunit	9.72	7:0:65	5	2	0	0	53	12
1385	DUF908	Domain of Unknown Function (DUF908)	9.72	7:0:65	3	4	0	0	51	14
1386	Ribosomal_L1	Ribosomal protein L1p/L10e family	9.71	10:5:88	8	2	1	4	75	13
1387	PQ-loop	PQ loop repeat	9.7	39:2:361	38	1	2	0	289	72
1388	Actin	Actin	9.69	38:1:353	38	0	1	0	294	59
1389	Spo12	Spo12 family	9.68	3:0:28	3	0	0	0	26	2
1390	CDC14	Cell division control protein 14, SIN co	9.68	3:1:27	3	0	0	1	21	6
1391	Rad21_Rec8	Conserved region of Rad21 / Rec8 like pr	9.68	6:0:56	4	2	0	0	51	5
1392	Ricin_B_lectin	Ricin-type beta-trefoil lectin domain	9.68	9:12:72	8	1	3	9	64	8
1393	Methyltransf_12	Methyltransferase domain	9.67	56:26:497	52	4	14	12	373	124
1394	ACBP	Acyl CoA binding protein	9.64	8:0:75	7	1	0	0	61	14
1395	Ribosomal_L23eN	Ribosomal protein L23, N-terminal domain	9.62	5:1:46	3	2	0	1	34	12
1396	Rap_GAP	Rap/ran-GAP	9.62	5:2:45	5	0	0	2	34	11
1397	Bystin	Bystin	9.62	5:0:47	5	0	0	0	38	9
1398	LMBR1	LMBR1-like membrane protein	9.59	7:0:66	5	2	0	0	54	12
1399	ABM	Antibiotic biosynthesis monooxygenase	9.52	6:12:45	5	1	9	3	37	8
1400	Ribosomal_L37ae	Ribosomal L37ae protein family	9.52	4:1:37	4	0	1	0	28	9
1401	tRNA_m1G_MT	tRNA (Guanine-1)-methyltransferase	9.52	6:0:57	6	0	0	0	45	12
1402	N1221	N1221-like protein	9.52	4:0:38	4	0	0	0	33	5
1403	Peptidase_M17	Cytosol aminopeptidase family, catalytic	9.52	2:0:19	2	0	0	0	16	3
1404	Hyratase_decarb	Hydratase/decarboxylase	9.52	2:0:19	1	1	0	0	15	4
1405	Alpha_adaptin_C	Alpha adaptin AP2, C-terminal domain	9.52	4:1:37	3	1	1	0	31	6
1406	HPPK	7,8-dihydro-6-hydroxymethylpterin-pyroph	9.52	4:0:38	3	1	0	0	33	5
1407	LMWPc	Low molecular weight phosphotyrosine pro	9.52	6:0:57	6	0	0	0	48	9
1408	DUF926	Domain of Unknown Function (DUF926)	9.52	2:0:19	2	0	0	0	16	3
1409	GCV_T	Glycine cleavage T-protein (aminomethyl	9.52	8:0:76	7	1	0	0	65	11
1410	Ldh_2	Malate/L-lactate dehydrogenase	9.52	4:0:38	3	1	0	0	30	8
1411	Lactamase_B	Metallo-beta-lactamase superfamily	9.48	31:33:263	30	1	24	9	205	58
1412	NmrA	NmrA-like family	9.48	38:4:359	30	8	3	1	265	94
1413	Pyrophosphatase	Inorganic pyrophosphatase	9.47	9:1:85	7	2	0	1	72	13
1414	RFX_DNA_binding	RFX DNA-binding domain	9.46	7:0:67	5	2	0	0	61	6
1415	Syntaxin	Syntaxin	9.45	19:0:182	17	2	0	0	159	23
1416	Suf	Suppressor of forked protein (Suf)	9.43	5:0:48	5	0	0	0	40	8
1417	Alk_phosphatase	Alkaline phosphatase	9.43	10:1:95	6	4	1	0	76	19
1418	ATP_bind_3	PP-loop family	9.41	8:3:74	8	0	2	1	64	10
1419	DSBA	DSBA-like thioredoxin domain	9.38	6:4:54	5	1	2	2	42	12
1420	Pyr_redox_dim	Pyridine nucleotide-disulphide oxidoredu	9.38	12:0:116	10	2	0	0	98	18
1421	Raffinose_syn	Raffinose synthase or seed imbibition pr	9.38	3:0:29	3	0	0	0	25	4
1422	zf-NF-X1	NF-X1 type zinc finger	9.38	18:1:173	16	2	1	0	151	22
1423	SNARE	SNARE domain	9.38	36:23:325	35	1	15	8	283	42
1424	Peptidase_C13	Peptidase C13 family	9.38	6:0:58	5	1	0	0	45	13
1425	FAD_binding_5	FAD binding domain in molybdopterin dehy	9.38	3:0:29	3	0	0	0	23	6
1426	TPR_2	Tetratricopeptide repeat	9.35	176:32:1675	162	14	22	10	1400	275
1427	Peptidase_M48	Peptidase family M48	9.35	10:0:97	7	3	0	0	81	16
1428	DUF21	Domain of unknown function DUF21	9.33	7:0:68	7	0	0	0	55	13
1429	FAD_binding_3	FAD binding domain	9.32	26:7:246	23	3	6	1	189	57
1430	NMT	Myristoyl-CoA	9.3	4:0:39	4	0	0	0	34	5
1431	Transposase_21	Transposase family tnp2	9.29	13:0:127	1	12	0	0	11	116
1432	FCH	Fes/CIP4 homology domain	9.27	23:1:224	19	4	0	1	182	42
1433	DUF500	Family of unknown function (DUF500)	9.26	10:1:97	10	0	0	1	79	18
1434	Ribosomal_S18	Ribosomal protein S18	9.26	5:1:48	4	1	1	0	38	10
1435	S-AdoMet_synt_M	S-adenosylmethionine synthetase, central	9.26	5:0:49	5	0	0	0	38	11
1436	Sterol_desat	Sterol desaturase	9.24	17:0:167	17	0	0	0	125	42
1437	RVP_2	Retroviral aspartyl protease	9.23	36:0:354	35	1	0	0	340	14
1438	OTU	OTU-like cysteine protease	9.18	9:2:87	9	0	0	2	74	13
1439	GED	Dynamin GTPase effector domain	9.15	13:0:129	11	2	0	0	103	26
1440	FMO-like	Flavin-binding monooxygenase-like	9.14	48:0:477	40	8	0	0	363	114
1441	Myb_DNA-binding	Myb-like DNA-binding domain	9.14	102:5:1009	83	19	3	2	851	158
1442	FG-GAP	FG-GAP repeat	9.09	9:4:86	7	2	3	1	84	2
1443	Alpha_L_fucos	Alpha-L-fucosidase	9.09	2:0:20	2	0	0	0	19	1
1444	DUF714	Domain of unknown function	9.09	2:0:20	2	0	0	0	19	1
1445	ADC	Acetoacetate decarboxylase (ADC)	9.09	1:0:10	1	0	0	0	7	3
1446	zf-DBF	DBF zinc finger	9.09	7:0:70	4	3	0	0	61	9
1447	Sterile	Male sterility protein	9.09	1:0:10	1	0	0	0	8	2
1448	GRIM-19	GRIM-19 protein	9.09	2:0:20	2	0	0	0	14	6
1449	DUF1264	Protein of unknown function (DUF1264)	9.09	2:0:20	2	0	0	0	13	7
1450	Vps53_N	Vps53-like, N-terminal	9.09	5:1:49	2	3	1	0	41	8
1451	Sulfatase	Sulfatase	9.09	11:0:110	11	0	0	0	86	24
1452	DUF718	Protein of unknown function (DUF718)	9.09	1:0:10	1	0	0	0	8	2
1453	DUF1338	Protein of unknown function (DUF1338)	9.09	1:1:9	1	0	0	1	6	3
1454	ATP-synt	ATP synthase	9.09	5:0:50	5	0	0	0	43	7
1455	Ala_racemase_C	Alanine racemase, C-terminal domain	9.09	1:1:9	1	0	1	0	9	0
1456	PI-PLC-X	Phosphatidylinositol-specific phospholip	9.09	9:2:88	9	0	2	0	76	12
1457	Ribosomal_S25	S25 ribosomal protein	9.09	5:0:50	5	0	0	0	41	9
1458	HELP	HELP motif	9.09	1:0:10	1	0	0	0	10	0
1459	DnaB	DnaB-like helicase N terminal domain	9.09	1:0:10	1	0	0	0	9	1
1460	DUF1692	Protein of unknown function (DUF1692)	9.09	9:0:90	8	1	0	0	78	12
1461	Glyco_hydro_1	Glycosyl hydrolase family 1	9.09	8:0:80	6	2	0	0	72	8
1462	A_deamin	Adenosine-deaminase (editase) domain	9.09	3:0:30	3	0	0	0	25	5
1463	Glyco_hydro_92	Glycosyl hydrolase family 92	8.97	7:0:71	4	3	0	0	56	15
1464	MRG	MRG	8.96	6:3:58	6	0	1	2	50	8
1465	G-patch	G-patch domain	8.94	21:1:213	19	2	1	0	171	42
1466	SAC3_GANP	SAC3/GANP/Nin1/mts3/eIF-3 p25 family	8.93	15:5:148	13	2	4	1	122	26
1467	Nup133	Nup133 nucleoporin	8.93	5:0:51	2	3	0	0	43	8
1468	Sec61_beta	Sec61beta family	8.93	5:0:51	4	1	0	0	42	9
1469	Het-C	Heterokaryon incompatibility protein Het	8.93	5:0:51	4	1	0	0	43	8
1470	DLH	Dienelactone hydrolase family	8.93	15:4:149	13	2	0	4	123	26
1471	DNA_primase_S	DNA primase small subunit	8.93	5:1:50	4	1	1	0	42	8
1472	CtaG_Cox11	Cytochrome c oxidase assembly protein C	8.89	4:0:41	2	2	0	0	35	6
1473	TrkH	Cation transport protein	8.89	8:1:81	8	0	0	1	65	16
1474	RNA_pol_I_A49	A49-like RNA polymerase I associated fac	8.89	4:0:41	3	1	0	0	35	6
1475	UCR_14kD	Ubiquinol-cytochrome C reductase complex	8.89	4:1:40	4	0	0	1	35	5
1476	DHquinase_II	Dehydroquinase class II	8.89	4:0:41	4	0	0	0	33	8
1477	Pox_MCEL	mRNA capping enzyme	8.89	4:0:41	3	1	0	0	35	6
1478	ATP_bind_1	Conserved hypothetical ATP binding prote	8.87	100:0:1028	95	5	0	0	854	174
1479	DDE	DDE superfamily endonuclease	8.82	75:3:772	67	8	2	1	692	80
1480	TB2_DP1_HVA22	TB2/DP1, HVA22 family	8.82	6:0:62	4	2	0	0	53	9
1481	Peptidase_S28	Serine carboxypeptidase S28	8.82	6:0:62	6	0	0	0	52	10
1482	FmrO	Ribosomal RNA methyltransferase (FmrO)	8.82	3:0:31	2	1	0	0	25	6
1483	DUF1632	Protein of unknown function (DUF1632)	8.82	3:0:31	3	0	0	0	21	10
1484	CDO_I	Cysteine dioxygenase type I	8.82	3:0:31	2	1	0	0	22	9
1485	Hrf1	Hrf1 family	8.82	6:0:62	5	1	0	0	54	8
1486	zf-CHY	CHY zinc finger	8.8	11:0:114	11	0	0	0	96	18
1487	UBX	UBX domain	8.8	19:1:196	17	2	1	0	165	31
1488	DMRL_synthase	6,7-dimethyl-8-ribityllumazine synthase	8.77	5:0:52	5	0	0	0	44	8
1489	TFIIB_Zn_Ribbon	TFIIB zinc-binding	8.77	10:1:103	10	0	0	1	87	16
1490	SRP_SPB	Signal peptide binding domain	8.77	5:0:52	5	0	0	0	45	7
1491	Porin_3	Eukaryotic porin	8.73	11:1:114	10	1	1	0	99	15
1492	CTP_transf_1	Cytidylyltransferase family	8.72	17:0:178	16	1	0	0	154	24
1493	Mak10	Mak10 subunit, NatC N(alpha)-terminal ac	8.7	4:0:42	4	0	0	0	34	8
1494	SHR3_chaperone	ER membrane protein SH3	8.7	4:1:41	4	0	0	1	35	6
1495	DUF382	Domain of unknown function (DUF382)	8.7	4:1:41	4	0	0	1	37	4
1496	tRNA_lig_CPD	Fungal tRNA ligase phosphodiesterase dom	8.7	4:0:42	4	0	0	0	36	6
1497	Na_Pi_cotrans	Na+/Pi-cotransporter	8.7	2:0:21	2	0	0	0	21	0
1498	ISN1	IMP-specific 5'-nucleotidase	8.7	4:1:41	4	0	0	1	35	6
1499	Coatomer_E	Coatomer epsilon subunit	8.7	4:0:42	3	1	0	0	34	8
1500	DUF1546	Protein of unknown function (DUF1546)	8.62	5:2:51	5	0	1	1	46	5
1501	DUF292	Eukaryotic protein of unknown function,	8.62	5:0:53	3	2	0	0	45	8
1502	DHQ_synthase	3-dehydroquinate synthase	8.62	5:0:53	4	1	0	0	45	8
1503	LON	ATP-dependent protease La (LON) domain	8.6	8:1:84	8	0	1	0	64	20
1504	CDC48_N	Cell division protein 48 (CDC48), N-term	8.6	8:0:85	8	0	0	0	73	12
1505	HRDC	HRDC domain	8.57	6:1:63	4	2	0	1	55	8
1506	DUF1691	Protein of unknown function (DUF1691)	8.57	6:1:63	3	3	0	1	55	8
1507	Meth_synt_2	Cobalamin-independent synthase, Catalyti	8.57	6:2:62	5	1	2	0	51	11
1508	Ribonuc_red_sm	Ribonucleotide reductase, small chain	8.54	7:1:74	4	3	0	1	66	8
1509	SRP1_TIP1	Seripauperin and TIP1 family	8.53	18:0:193	18	0	0	0	191	2
1510	APG9	Autophagy protein Apg9	8.51	4:1:42	4	0	0	1	36	6
1511	Ribosomal_S27	Ribosomal protein S27a	8.51	4:0:43	4	0	0	0	35	8
1512	DUF543	Domain of unknown function (DUF543)	8.51	4:3:40	4	0	2	1	35	5
1513	DHHA1	DHHA1 domain	8.51	4:0:43	4	0	0	0	37	6
1514	NPP1	Necrosis inducing protein (NPP1)	8.51	16:0:172	15	1	0	0	167	5
1515	POPLD	POPLD (NUC188) domain	8.51	4:8:35	3	1	2	6	29	6
1516	Choline_kin_N	Choline kinase N terminus	8.51	4:1:42	4	0	0	1	38	4
1517	TAP42	TAP42-like family	8.51	4:1:42	3	1	0	1	36	6
1518	eIF-5_eIF-2B	Domain found in IF2B/IF5	8.49	9:0:97	8	1	0	0	76	21
1519	HhH-GPD	HhH-GPD superfamily base excision DNA re	8.48	14:2:149	14	0	2	0	128	21
1520	5-FTHF_cyc-lig	5-formyltetrahydrofolate cyclo-ligase fa	8.47	5:2:52	5	0	2	0	46	6
1521	Glyco_hydro_11	Glycosyl hydrolases family 11	8.47	5:0:54	5	0	0	0	46	8
1522	Peptidase_C1	Papain family cysteine protease	8.47	5:0:54	5	0	0	0	52	2
1523	TauD	Taurine catabolism dioxygenase TauD, Tfd	8.47	16:2:171	15	1	1	1	133	38
1524	CybS	CybS	8.45	6:1:64	6	0	0	1	56	8
1525	Glyco_hydro_2_C	Glycosyl hydrolases family 2, TIM barrel	8.43	7:1:75	7	0	0	1	64	11
1526	BRO1	BRO1-like domain	8.43	7:1:75	6	1	1	0	63	12
1527	Asp	Eukaryotic aspartyl protease	8.42	48:0:522	43	5	0	0	438	84
1528	Rhomboid	Rhomboid family	8.39	12:2:129	12	0	1	1	107	22
1529	DUF498	Protein of unknown function (DUF498/DUF5	8.33	2:0:22	2	0	0	0	16	6
1530	PHD	PHD-finger	8.33	88:3:965	86	2	2	1	788	177
1531	Succ_DH_flav_C	Fumarate reductase/succinate dehydrogena	8.33	6:0:66	5	1	0	0	55	11
1532	Dynein_light	Dynein light chain type 1	8.33	3:0:33	3	0	0	0	29	4
1533	DUF846	Eukaryotic protein of unknown function (	8.33	4:0:44	2	2	0	0	39	5
1534	DUF1486	Protein of unknown function (DUF1486)	8.33	2:1:21	2	0	0	1	18	3
1535	TK	Thymidine kinase	8.33	20:0:220	18	2	0	0	180	40
1536	BPD_transp_1	Binding-protein-dependent transport syst	8.33	1:2:9	1	0	2	0	9	0
1537	uDENN	uDENN domain	8.33	3:1:32	2	1	0	1	24	8
1538	Ribosomal_S7e	Ribosomal protein S7e	8.33	4:0:44	4	0	0	0	34	10
1539	Peptidase_M4_C	Thermolysin metallopeptidase, alpha-heli	8.33	1:1:10	1	0	1	0	8	2
1540	Glycos_transf_2	Glycosyl transferase family 2	8.33	11:19:102	10	1	12	7	85	17
1541	UPF0004	Uncharacterized protein family UPF0004	8.33	1:0:11	1	0	0	0	10	1
1542	Phytochelatin	Phytochelatin synthase	8.33	1:0:11	1	0	0	0	7	4
1543	Tyr-DNA_phospho	Tyrosyl-DNA phosphodiesterase	8.33	5:0:55	5	0	0	0	46	9
1544	PNTB	NAD(P) transhydrogenase beta subunit	8.33	2:0:22	2	0	0	0	16	6
1545	TPR_div1	TPR repeat region	8.33	4:0:44	4	0	0	0	37	7
1546	Trehalase	Trehalase	8.33	6:0:66	6	0	0	0	56	10
1547	MPPN	MPPN (rrm-like) domain	8.33	7:0:77	5	2	0	0	65	12
1548	Peptidase_M13	Peptidase family M13	8.33	2:0:22	2	0	0	0	16	6
1549	MS_channel	Mechanosensitive ion channel	8.33	6:2:64	6	0	1	1	49	15
1550	Thioesterase	Thioesterase domain	8.26	9:2:98	8	1	1	1	70	28
1551	DUF590	Protein of unknown function, DUF590	8.24	7:0:78	7	0	0	0	71	7
1552	Pam16	Pam16	8.22	6:0:67	6	0	0	0	58	9
1553	RTA1	RTA1 like protein	8.21	23:0:257	22	1	0	0	197	60
1554	DUF336	Domain of unknown function (DUF336)	8.2	5:0:56	5	0	0	0	43	13
1555	FH2	Formin Homology 2 Domain	8.2	10:1:111	8	2	1	0	89	22
1556	ERp29	Endoplasmic reticulum protein ERp29, C-t	8.2	5:2:54	5	0	1	1	41	13
1557	CHCH	CHCH domain	8.19	19:4:209	17	2	3	1	179	30
1558	PI3Ka	Phosphoinositide 3-kinase family, access	8.18	9:1:100	8	1	0	1	87	13
1559	Transposase_5	Transposase	8.18	52:7:577	31	21	0	7	41	536
1560	GatB_N	PET112 family, N terminal region	8.16	4:0:45	3	1	0	0	36	9
1561	EF1_GNE	EF-1 guanine nucleotide exchange domain	8.16	4:0:45	4	0	0	0	36	9
1562	Ribosomal_S8e	Ribosomal protein S8e	8.16	8:0:90	8	0	0	0	75	15
1563	Dabb	Stress responsive A/B Barrel Domain	8.16	4:2:43	3	1	2	0	33	10
1564	GTP_cyclohydroI	GTP cyclohydrolase I	8.16	4:0:45	4	0	0	0	39	6
1565	DnaB_C	DnaB-like helicase C terminal domain	8.15	11:1:123	11	0	0	1	102	21
1566	Kelch_1	Kelch motif	8.11	45:1:509	41	4	1	0	428	81
1567	Disintegrin	Disintegrin	8.11	3:2:32	3	0	2	0	23	9
1568	BIR	Inhibitor of Apoptosis domain	8.11	6:1:67	6	0	1	0	58	9
1569	DNA_methylase	C-5 cytosine-specific DNA methylase	8.11	6:1:67	4	2	1	0	53	14
1570	tRNA-synt_1d_C	DALR anticodon binding domain	8.11	6:0:68	6	0	0	0	56	12
1571	SCO1-SenC	SCO1/SenC	8.06	5:0:57	4	1	0	0	50	7
1572	SPC22	Signal peptidase subunit	8.06	5:0:57	5	0	0	0	44	13
1573	SSF	Sodium	8.04	16:0:183	15	1	0	0	156	27
1574	CDC24	CDC24 Calponin	8	4:0:46	4	0	0	0	37	9
1575	HisG	ATP phosphoribosyltransferase	8	4:0:46	3	1	0	0	38	8
1576	UFD1	Ubiquitin fusion degradation protein UFD	8	6:0:69	6	0	0	0	55	14
1577	Polysacc_synt	Polysaccharide biosynthesis protein	8	2:0:23	1	1	0	0	20	3
1578	POP1	Ribonucleases P/MRP protein subunit POP1	8	4:0:46	4	0	0	0	37	9
1579	Utp11	Utp11 protein	8	4:0:46	4	0	0	0	39	7
1580	Glucokinase	Glucokinase	8	2:0:23	2	0	0	0	23	0
1581	IU_nuc_hydro	Inosine-uridine preferring nucleoside hy	8	6:0:69	5	1	0	0	60	9
1582	DUF431	Protein of unknown function (DUF431)	8	4:0:46	4	0	0	0	40	6
1583	Ctr	Ctr copper transporter family	8	12:0:138	11	1	0	0	121	17
1584	DUF427	Domain of unknown function (DUF427)	8	2:0:23	1	1	0	0	22	1
1585	UPF0220	Uncharacterised protein family (UPF0220)	8	4:0:46	3	1	0	0	38	8
1586	DUF917	Protein of unknown function (DUF917)	8	2:0:23	2	0	0	0	14	9
1587	UCR_TM	Ubiquinol cytochrome reductase transmemb	8	4:1:45	3	1	1	0	36	9
1588	Skp1	Skp1 family, dimerisation domain	8	4:0:46	4	0	0	0	40	6
1589	Myosin_N	Myosin N-terminal SH3-like domain	8	8:0:92	7	1	0	0	80	12
1590	DUF1237	Protein of unknown function (DUF1237)	7.94	5:0:58	3	2	0	0	48	10
1591	Trp_syntA	Tryptophan synthase alpha chain	7.94	5:0:58	5	0	0	0	46	12
1592	DUF1687	Protein of unknown function (DUF1687)	7.94	5:0:58	4	1	0	0	52	6
1593	PAN_1	PAN domain	7.91	14:19:144	14	0	11	8	138	6
1594	RNase_PH	3' exoribonuclease family, domain 1	7.91	17:13:185	17	0	10	3	161	24
1595	Ribosomal_S13_N	Ribosomal S13/S15 N-terminal domain	7.89	3:0:35	3	0	0	0	28	7
1596	HTH_3	Helix-turn-helix	7.89	6:0:70	6	0	0	0	54	16
1597	Form_Nir_trans	Formate/nitrite transporter	7.89	3:0:35	2	1	0	0	31	4
1598	tRNA_U5-meth_tr	tRNA (Uracil-5-)-methyltransferase	7.84	4:0:47	4	0	0	0	41	6
1599	Ubie_methyltran	ubiE/COQ5 methyltransferase family	7.84	4:0:47	4	0	0	0	38	9
1600	Sua5_yciO_yrdC	yrdC domain	7.84	4:0:47	4	0	0	0	36	11
1601	Ribophorin_I	Ribophorin I	7.84	4:0:47	2	2	0	0	39	8
1602	eIF-1a	Eukaryotic initiation factor 1A	7.84	4:0:47	4	0	0	0	40	7
1603	Coatomer_WDAD	Coatomer WD associated region	7.84	8:0:94	7	1	0	0	77	17
1604	EB1	EB1-like C-terminal motif	7.84	4:0:47	4	0	0	0	39	8
1605	DFP	DNA / pantothenate metabolism flavoprote	7.81	5:1:58	3	2	1	0	48	10
1606	B56	Protein phosphatase 2A regulatory B subu	7.81	5:2:57	5	0	2	0	45	12
1607	Ribosomal_S19e	Ribosomal protein S19e	7.81	5:0:59	5	0	0	0	51	8
1608	Linker_histone	linker histone H1 and H5 family	7.79	6:0:71	5	1	0	0	63	8
1609	aPHC	Alkaline phytoceramidase (aPHC)	7.79	6:0:71	5	1	0	0	58	13
1610	Glyco_transf_34	galactosyl transferase GMA12/MNN10 famil	7.78	7:0:83	7	0	0	0	71	12
1611	DJ-1_PfpI	DJ-1/PfpI family	7.74	12:7:136	10	2	6	1	113	23
1612	FAT	FAT domain	7.73	14:1:166	13	1	0	1	137	29
1613	ADK	Adenylate kinase	7.73	16:0:191	16	0	0	0	164	27
1614	Ribosomal_60s	60s Acidic ribosomal protein	7.72	20:0:239	17	3	0	0	202	37
1615	Asparaginase_2	Asparaginase	7.69	4:0:48	3	1	0	0	40	8
1616	NIF	NLI interacting factor-like phosphatase	7.69	15:0:180	14	1	0	0	151	29
1617	Skp1_POZ	Skp1 family, tetramerisation domain	7.69	7:0:84	6	1	0	0	70	14
1618	GBP	Guanylate-binding protein, N-terminal do	7.69	5:0:60	4	1	0	0	53	7
1619	DUF706	Family of unknown function (DUF706)	7.69	4:0:48	4	0	0	0	38	10
1620	PDT	Prephenate dehydratase	7.69	4:0:48	4	0	0	0	43	5
1621	Coq4	Coenzyme Q (ubiquinone) biosynthesis pro	7.69	4:0:48	4	0	0	0	40	8
1622	Mago_nashi	Mago nashi protein	7.69	2:0:24	1	1	0	0	20	4
1623	DUF810	Protein of unknown function (DUF810)	7.69	1:0:12	1	0	0	0	10	2
1624	DUF866	Eukaryotic protein of unknown function (	7.69	3:0:36	3	0	0	0	32	4
1625	DIM1	Mitosis protein DIM1	7.69	4:1:47	4	0	1	0	40	7
1626	NUC130_3NT	NUC130/3NT domain	7.69	4:0:48	4	0	0	0	42	6
1627	Topoisom_I_N	Eukaryotic DNA topoisomerase I, DNA bind	7.69	4:0:48	4	0	0	0	40	8
1628	DUF298	Domain of unknown function (DUF298)	7.69	4:0:48	4	0	0	0	40	8
1629	Thymidylate_kin	Thymidylate kinase	7.69	34:1:407	30	4	1	0	349	58
1630	FYRN	F/Y-rich N-terminus	7.69	1:0:12	1	0	0	0	7	5
1631	SEP	SEP domain	7.69	4:0:48	3	1	0	0	42	6
1632	RdRP	RNA dependent RNA polymerase	7.69	5:0:60	5	0	0	0	46	14
1633	TPK_B1_binding	Thiamin pyrophosphokinase, vitamin B1 bi	7.69	3:0:36	3	0	0	0	33	3
1634	Hemocyanin_M	Hemocyanin, copper containing domain	7.69	1:1:11	1	0	0	1	8	3
1635	G6PD_N	Glucose-6-phosphate dehydrogenase, NAD b	7.69	4:0:48	4	0	0	0	39	9
1636	Grp1_Fun34_YaaH	GPR1/FUN34/yaaH family	7.64	11:0:133	11	0	0	0	114	19
1637	Pox_A32	Poxvirus A32 protein	7.64	21:0:254	20	1	0	0	214	40
1638	XRN_N	XRN 5'-3' exonuclease N-terminus	7.62	8:0:97	6	2	0	0	84	13
1639	UDPGP	UTP--glucose-1-phosphate uridylyltransfe	7.62	8:1:96	6	2	0	1	83	13
1640	CitMHS	Citrate transporter	7.59	6:0:73	5	1	0	0	61	12
1641	GTP_cyclohydro2	GTP cyclohydrolase II	7.58	5:0:61	5	0	0	0	50	11
1642	Trehalose_PPase	Trehalose-phosphatase	7.56	9:0:110	9	0	0	0	88	22
1643	PCMT	Protein-L-isoaspartate(D-aspartate) O-me	7.55	4:1:48	4	0	1	0	35	13
1644	DUF947	Domain of unknown function (DUF947)	7.55	4:0:49	3	1	0	0	43	6
1645	UPF0160	Uncharacterised protein family (UPF0160)	7.55	4:1:48	3	1	0	1	41	7
1646	Peptidase_C54	Peptidase family C54	7.55	4:0:49	3	1	0	0	41	8
1647	ClpS	ATP-dependent Clp protease adaptor prote	7.55	4:0:49	4	0	0	0	41	8
1648	Thg1	tRNAHis guanylyltransferase	7.5	3:1:36	2	1	0	1	30	6
1649	Ribosomal_S17	Ribosomal protein S17	7.5	9:0:111	7	2	0	0	97	14
1650	DUF77	Domain of unknown function DUF77	7.5	3:0:37	3	0	0	0	29	8
1651	Fe_hyd_lg_C	Iron only hydrogenase large subunit, C-t	7.5	3:3:34	3	0	3	0	29	5
1652	2OG-FeII_Oxy	2OG-Fe(II) oxygenase superfamily	7.47	28:71:276	26	2	47	24	209	67
1653	Lipase_3	Lipase (class 3)	7.44	18:3:221	15	3	1	2	177	44
1654	DAHP_synth_2	Class-II DAHP synthetase family	7.41	2:0:25	1	1	0	0	20	5
1655	DS	Deoxyhypusine synthase	7.41	4:0:50	4	0	0	0	42	8
1656	Gal4_dimer	Gal4-like dimerisation domain	7.41	2:0:25	2	0	0	0	22	3
1657	14-3-3	14-3-3 protein	7.41	6:0:75	6	0	0	0	58	17
1658	CDC45	CDC45-like protein	7.41	4:1:49	4	0	1	0	43	6
1659	KA1	Kinase associated domain 1	7.41	4:0:50	3	1	0	0	40	10
1660	Ribosomal_S17e	Ribosomal S17	7.41	4:0:50	3	1	0	0	43	7
1661	SRP19	SRP19 protein	7.41	4:0:50	4	0	0	0	40	10
1662	Fip1	Fip1 motif	7.41	4:0:50	3	1	0	0	45	5
1663	zf-AN1	AN1-like Zinc finger	7.38	11:1:137	10	1	0	1	119	18
1664	SAP	SAP domain	7.37	16:2:199	14	2	1	1	161	38
1665	SHMT	Serine hydroxymethyltransferase	7.37	7:0:88	5	2	0	0	74	14
1666	3_5_exonuc	3'-5' exonuclease	7.37	7:4:84	6	1	2	2	72	12
1667	Chorismate_bind	chorismate binding enzyme	7.37	7:1:87	4	3	0	1	72	15
1668	SpoU_sub_bind	RNA 2'-O ribose methyltransferase substr	7.35	5:1:62	5	0	0	1	52	10
1669	Omt_N	O-methyltransferase N-terminus	7.35	5:0:63	4	1	0	0	56	7
1670	RNA_pol_Rpa2_4	RNA polymerase I, Rpa2 specific domain	7.32	3:0:38	3	0	0	0	31	7
1671	NIF3	NIF3 (NGG1p interacting factor 3)	7.32	3:0:38	3	0	0	0	33	5
1672	eIF-6	eIF-6 family	7.32	3:0:38	3	0	0	0	33	5
1673	SRI	SRI (Set2 Rpb1 interacting) domain	7.32	3:0:38	3	0	0	0	29	9
1674	HCV_NS4b	Hepatitis C virus non-structural protein	7.32	3:2:36	3	0	1	1	32	4
1675	Fe-ADH	Iron-containing alcohol dehydrogenase	7.32	6:1:75	6	0	1	0	57	18
1676	SCA7	SCA7	7.32	3:0:38	2	1	0	0	31	7
1677	DUF757	Domain of Unknown Function (DUF757)	7.32	3:0:38	3	0	0	0	32	6
1678	DBP10CT	DBP10CT (NUC160) domain	7.32	3:0:38	3	0	0	0	33	5
1679	L51_S25_CI-B8	Mitochondrial ribosomal protein L51 / S2	7.29	7:0:89	7	0	0	0	76	13
1680	zf-UBR1	Putative zinc finger in N-recognin	7.29	7:0:89	7	0	0	0	75	14
1681	RVP	Retroviral aspartyl protease	7.28	22:2:278	14	8	0	2	86	192
1682	Rpr2	RNAse P Rpr2/Rpp21 subunit domain	7.27	4:0:51	4	0	0	0	46	5
1683	Glycos_transf_4	Glycosyl transferase family 4	7.27	4:0:51	2	2	0	0	39	12
1684	Pal1	Pal1 cell morphology protein	7.27	4:0:51	4	0	0	0	45	6
1685	ERG2_Sigma1R	ERG2 and Sigma1 receptor like protein	7.27	4:0:51	4	0	0	0	44	7
1686	ATP-sulfurylase	ATP-sulfurylase	7.27	4:0:51	4	0	0	0	44	7
1687	Guanylate_kin	Guanylate kinase	7.25	5:1:63	5	0	0	1	54	9
1688	Drf_FH3	Diaphanous FH3 Domain	7.25	5:2:62	4	1	1	1	47	15
1689	dUTPase	dUTPase	7.25	5:0:64	5	0	0	0	56	8
1690	GAT	GAT domain	7.23	6:1:76	6	0	0	1	60	16
1691	Peroxidase_2	Peroxidase, family 2	7.22	7:0:90	7	0	0	0	78	12
1692	PH	PH domain	7.17	83:42:1033	81	2	33	9	877	156
1693	Glyco_hydro_45	Glycosyl hydrolase family 45	7.14	2:1:25	2	0	0	1	17	8
1694	Mad3_BUB1_II	Mad3/BUB1 homology region 2	7.14	3:0:39	3	0	0	0	35	4
1695	Glyco_hydro_9	Glycosyl hydrolase family 9	7.14	1:0:13	1	0	0	0	5	8
1696	FHA	FHA domain	7.14	31:10:393	31	0	5	5	332	61
1697	DUF715	Protein of unknown function (DUF715)	7.14	2:0:26	2	0	0	0	22	4
1698	5_nucleotid	5' nucleotidase family	7.14	1:0:13	1	0	0	0	9	4
1699	TFIIA_gamma_C	Transcription initiation factor IIA, gam	7.14	3:0:39	3	0	0	0	31	8
1700	Surp	Surp module	7.14	6:1:77	6	0	1	0	66	11
1701	Lipin_N	lipin, N-terminal conserved region	7.14	4:0:52	4	0	0	0	46	6
1702	Aegerolysin	Aegerolysin	7.14	1:0:13	1	0	0	0	5	8
1703	Fer2_2	[2Fe-2S] binding domain	7.14	2:1:25	2	0	0	1	19	6
1704	Ribosomal_L30	Ribosomal protein L30p/L7e	7.14	6:1:77	6	0	0	1	61	16
1705	DUF1227	Protein of unknown function (DUF1227)	7.14	3:0:39	2	1	0	0	34	5
1706	NifU	NifU-like domain	7.14	4:0:52	4	0	0	0	45	7
1707	DUF1109	Protein of unknown function (DUF1109)	7.14	1:2:11	1	0	1	1	11	0
1708	PRA1	PRA1 family protein	7.14	3:1:38	3	0	0	1	34	4
1709	AcetylCoA_hydro	Acetyl-CoA hydrolase/transferase	7.14	4:0:52	4	0	0	0	42	10
1710	Peptidase_M4	Thermolysin metallopeptidase, catalytic	7.14	1:0:13	0	1	0	0	11	2
1711	ACN9	ACN9 family	7.14	3:2:37	3	0	1	1	34	3
1712	ATP-synt_A	ATP synthase A chain	7.14	1:0:13	1	0	0	0	12	1
1713	EHN	Epoxide hydrolase N terminus	7.14	6:1:77	5	1	0	1	63	14
1714	MIF4G	MIF4G domain	7.09	18:14:222	16	2	13	1	189	33
1715	Spermine_synth	Spermine/spermidine synthase	7.07	7:0:92	7	0	0	0	79	13
1716	TENA_THI-4	TENA/THI-4/PQQC family	7.06	6:0:79	5	1	0	0	68	11
1717	Ribosomal_S13	Ribosomal protein S13/S18	7.06	6:0:79	5	1	0	0	67	12
1718	CwfJ_C_1	Protein similar to CwfJ C-terminus 1	7.04	5:0:66	5	0	0	0	56	10
1719	NTP_transf_2	Nucleotidyltransferase domain	7.03	13:9:163	13	0	4	5	141	22
1720	MMR_HSR1	GTPase of unknown function	6.98	102:4:1355	102	0	1	3	1130	225
1721	Nep1	Nep1 ribosome biogenesis protein	6.98	3:0:40	3	0	0	0	33	7
1722	IPK	Inositol polyphosphate kinase	6.98	6:0:80	5	1	0	0	68	12
1723	FtsJ	FtsJ-like methyltransferase	6.98	9:0:120	9	0	0	0	101	19
1724	Sof1	Sof1-like domain	6.98	3:0:40	2	1	0	0	35	5
1725	DCP1	Dcp1-like decapping family	6.98	3:0:40	1	2	0	0	36	4
1726	BATS	Biotin and Thiamin Synthesis associated	6.98	3:0:40	2	1	0	0	35	5
1727	PRA-CH	Phosphoribosyl-AMP cyclohydrolase	6.98	3:0:40	2	1	0	0	32	8
1728	DUF1690	Protein of Unknown function (DUF1690)	6.98	3:0:40	3	0	0	0	35	5
1729	RnaseH	RNase H	6.96	40:1:534	39	1	0	1	499	35
1730	eIF-3c_N	Eukaryotic translation initiation factor	6.94	5:2:65	5	0	1	1	57	8
1731	Orn_Arg_deC_N	Pyridoxal-dependent decarboxylase, pyrid	6.94	5:1:66	5	0	1	0	51	15
1732	CBM_1	Fungal cellulose binding domain	6.92	20:1:268	20	0	1	0	249	19
1733	Not1	CCR4-Not complex component, Not1	6.9	4:1:53	4	0	1	0	42	11
1734	Ribosomal_L22e	Ribosomal L22e protein family	6.9	2:0:27	2	0	0	0	22	5
1735	UPF0047	Uncharacterised protein family UPF0047	6.9	2:0:27	1	1	0	0	21	6
1736	TPK_catalytic	Thiamin pyrophosphokinase, catalytic dom	6.9	4:0:54	4	0	0	0	47	7
1737	RNA_pol	DNA-dependent RNA polymerase	6.9	4:0:54	4	0	0	0	47	7
1738	Nop	Putative snoRNA binding domain	6.87	9:1:121	7	2	1	0	100	21
1739	Gtr1_RagA	Gtr1/RagA G protein conserved region	6.86	7:0:95	7	0	0	0	78	17
1740	DAHP_synth_1	DAHP synthetase I family	6.86	7:1:94	7	0	0	1	77	17
1741	Meth_synt_1	Cobalamin-independent synthase, N-termin	6.82	3:1:40	3	0	1	0	31	9
1742	TIMELESS	Timeless protein	6.82	3:1:40	2	1	0	1	32	8
1743	Molybdopterin	Molybdopterin oxidoreductase	6.82	3:0:41	3	0	0	0	31	10
1744	DAD	DAD family	6.82	3:0:41	3	0	0	0	36	5
1745	DUF1034	Domain of Unknown Function (DUF1034)	6.82	3:0:41	2	1	0	0	35	6
1746	Peptidase_S41	Peptidase family S41	6.82	3:0:41	3	0	0	0	33	8
1747	Isochorismatase	Isochorismatase family	6.79	11:0:151	11	0	0	0	119	32
1748	PROCN	PROCN (NUC071) domain	6.78	4:0:55	4	0	0	0	45	10
1749	SDF	Sodium	6.78	4:0:55	4	0	0	0	51	4
1750	Nucleoside_tran	Nucleoside transporter	6.78	12:0:165	12	0	0	0	130	35
1751	PPP5	PPP5	6.76	5:1:68	4	1	0	1	59	9
1752	DCP2	Dcp2, box A domain	6.76	5:0:69	5	0	0	0	56	13
1753	Glyco_transf_22	Alg9-like mannosyltransferase family	6.74	12:0:166	11	1	0	0	141	25
1754	Dimerisation	Dimerisation domain	6.74	6:1:82	5	1	0	1	48	34
1755	Glyco_hydro_28	Glycosyl hydrolases family 28	6.7	14:0:195	12	2	0	0	135	60
1756	Ubiq_cyt_C_chap	Ubiquinol-cytochrome C chaperone	6.67	3:0:42	3	0	0	0	36	6
1757	RB_A	Retinoblastoma-associated protein A doma	6.67	1:0:14	1	0	0	0	12	2
1758	SMC_Nse1	Nse1 non-SMC component of SMC5-6 complex	6.67	3:2:40	3	0	1	1	34	6
1759	Indigoidine_A	Indigoidine synthase A like protein	6.67	2:0:28	2	0	0	0	23	5
1760	DUF906	Domain of Unknown Function (DUF906)	6.67	1:1:13	0	1	0	1	12	1
1761	HORMA	HORMA domain	6.67	6:0:84	5	1	0	0	70	14
1762	Thi4	Thi4 family	6.67	6:0:84	5	1	0	0	72	12
1763	SRP-alpha_N	Signal recognition particle, alpha subun	6.67	3:0:42	3	0	0	0	37	5
1764	Psf3	Partner of SLD five, PSF3	6.67	3:0:42	3	0	0	0	36	6
1765	Glyco_hydro_67C	Glycosyl hydrolase family 67 C-terminus	6.67	1:2:12	1	0	2	0	9	3
1766	3-HAO	3-hydroxyanthranilic acid dioxygenase	6.67	3:0:42	3	0	0	0	35	7
1767	SKIP_SNW	SKIP/SNW domain	6.67	3:1:41	3	0	1	0	36	5
1768	zf-DNL	DNL zinc finger	6.67	3:0:42	3	0	0	0	36	6
1769	Evr1_Alr	Erv1 / Alr family	6.67	6:1:83	5	1	0	1	75	8
1770	PARP_reg	Poly(ADP-ribose) polymerase, regulatory	6.67	2:0:28	2	0	0	0	23	5
1771	CHORD	CHORD	6.67	9:2:124	9	0	2	0	91	33
1772	SGS	SGS domain	6.67	4:1:55	3	1	1	0	46	9
1773	Ribosomal_L36e	Ribosomal protein L36e	6.67	6:0:84	6	0	0	0	77	7
1774	PEP-utilizers	PEP-utilising enzyme, mobile domain	6.67	1:2:12	0	1	1	1	11	1
1775	Dus	Dihydrouridine synthase (Dus)	6.63	11:0:155	10	1	0	0	136	19
1776	TYA	TYA transposon protein	6.61	8:0:113	8	0	0	0	105	8
1777	Nucleoporin2	Nucleoporin autopeptidase	6.58	5:0:71	5	0	0	0	63	8
1778	Ribosomal_S15	Ribosomal protein S15	6.58	5:0:71	3	2	0	0	58	13
1779	tRNA_bind	Putative tRNA binding domain	6.56	4:0:57	4	0	0	0	51	6
1780	Pro_dh	Proline dehydrogenase	6.56	4:2:55	2	2	0	2	45	10
1781	MIT	MIT domain	6.56	4:0:57	3	1	0	0	45	12
1782	PCRF	PCRF domain	6.56	4:1:56	4	0	0	1	48	8
1783	tRNA_Me_trans	tRNA methyl transferase	6.52	3:0:43	1	2	0	0	35	8
1784	Sec39	Secretory pathway protein Sec39	6.52	3:0:43	3	0	0	0	37	6
1785	PolyA_pol	Poly A polymerase family	6.52	3:0:43	3	0	0	0	37	6
1786	HisG_C	HisG, C-terminal domain	6.52	3:0:43	2	1	0	0	36	7
1787	GWT1	GWT1	6.52	3:0:43	3	0	0	0	37	6
1788	Ataxin-2_N	Ataxin-2 N-terminal region	6.52	3:0:43	3	0	0	0	37	6
1789	Pterin_bind	Pterin binding enzyme	6.52	3:0:43	2	1	0	0	37	6
1790	HSP9_HSP12	Heat shock protein 9 / 12	6.52	3:1:42	3	0	1	0	38	4
1791	DUF1275	Protein of unknown function (DUF1275)	6.52	6:0:86	5	1	0	0	63	23
1792	NMT_C	Myristoyl-CoA	6.52	3:0:43	3	0	0	0	37	6
1793	Lipase_GDSL	GDSL-like Lipase/Acylhydrolase	6.49	15:23:193	14	1	11	12	162	31
1794	POR	Pyruvate ferredoxin/flavodoxin oxidoredu	6.49	5:0:72	5	0	0	0	60	12
1795	AAA_2	ATPase family associated with various ce	6.49	10:0:144	10	0	0	0	115	29
1796	DSPc	Dual specificity phosphatase, catalytic	6.48	14:6:196	13	1	5	1	165	31
1797	Na_sulph_symp	Sodium	6.47	9:0:130	8	1	0	0	109	21
1798	RNA_pol_Rpb1_4	RNA polymerase Rpb1, domain 4	6.45	8:0:116	7	1	0	0	96	20
1799	Rotamase	PPIC-type PPIASE domain	6.45	4:0:58	4	0	0	0	50	8
1800	Ribosomal_S3Ae	Ribosomal S3Ae family	6.45	4:0:58	3	1	0	0	48	10
1801	eIF-3c_C	Eukaryotic translation initiation factor	6.45	2:0:29	1	1	0	0	23	6
1802	PP2C	Protein phosphatase 2C	6.45	20:0:290	20	0	0	0	236	54
1803	DHBP_synthase	3,4-dihydroxy-2-butanone 4-phosphate syn	6.45	4:0:58	4	0	0	0	49	9
1804	RPE65	Retinal pigment epithelial membrane prot	6.38	3:1:43	3	0	1	0	27	16
1805	SPOC	SPOC domain	6.38	3:1:43	3	0	0	1	35	8
1806	Rib_5-P_isom_A	Ribose 5-phosphate isomerase A (phosphor	6.38	3:0:44	3	0	0	0	37	7
1807	CARD	Caspase recruitment domain	6.38	3:0:44	3	0	0	0	34	10
1808	COX1	Cytochrome C and Quinol oxidase polypept	6.38	3:0:44	3	0	0	0	40	4
1809	HEAT_PBS	PBS lyase HEAT-like repeat	6.37	13:0:191	13	0	0	0	159	32
1810	Clathrin	Region in Clathrin and VPS	6.36	21:1:308	20	1	1	0	260	48
1811	DNA_binding_1	6-O-methylguanine DNA methyltransferase,	6.35	4:0:59	4	0	0	0	50	9
1812	DUF1295	Protein of unknown function (DUF1295)	6.35	4:0:59	3	1	0	0	48	11
1813	Cytochrom_C	Cytochrome c	6.33	5:0:74	5	0	0	0	63	11
1814	PX	PX domain	6.33	36:7:526	36	0	4	3	458	68
1815	Glyoxalase	Glyoxalase/Bleomycin resistance protein/	6.32	12:26:152	11	1	17	9	118	34
1816	PDEase_I	3'5'-cyclic nucleotide phosphodiesterase	6.31	7:4:100	5	2	1	3	86	14
1817	PfkB	pfkB family carbohydrate kinase	6.29	11:22:142	10	1	15	7	120	22
1818	Allantoicase	Allantoicase repeat	6.25	6:0:90	4	2	0	0	75	15
1819	GalP_UDP_tr_C	Galactose-1-phosphate uridyl transferase	6.25	3:0:45	2	1	0	0	37	8
1820	Cytochrom_C_asm	Cytochrome C assembly protein	6.25	1:4:11	1	0	3	1	9	2
1821	Nop14	Nop14-like family	6.25	13:0:195	11	2	0	0	167	28
1822	Glyco_hydro_43	Glycosyl hydrolases family 43	6.25	12:5:175	10	2	3	2	148	27
1823	TAFII55_N	TAFII55 protein conserved region	6.25	3:0:45	2	1	0	0	40	5
1824	Cas1p	Cas1p-like protein	6.25	1:0:15	1	0	0	0	14	1
1825	Complex1_24kDa	Respiratory-chain NADH dehydrogenase 24	6.25	3:1:44	3	0	1	0	37	7
1826	Oxidored_q1	NADH-Ubiquinone/plastoquinone (complex I	6.25	1:0:15	1	0	0	0	15	0
1827	CTP_synth_N	CTP synthase N-terminus	6.25	3:0:45	3	0	0	0	39	6
1828	DBR1	Lariat debranching enzyme, C-terminal do	6.25	3:0:45	3	0	0	0	38	7
1829	Cation_efflux	Cation efflux family	6.25	16:3:237	14	2	2	1	197	40
1830	VHS	VHS domain	6.25	12:0:180	12	0	0	0	153	27
1831	Cyclin_N	Cyclin, N-terminal domain	6.24	26:76:315	20	6	57	19	266	49
1832	Saccharop_dh	Saccharopine dehydrogenase	6.21	11:1:165	10	1	1	0	124	41
1833	NAD_binding_4	Male sterility protein	6.18	17:6:252	14	3	3	3	172	80
1834	RVT_1	Reverse transcriptase (RNA-dependent DNA	6.18	135:49:2001	120	15	6	43	1428	573
1835	ANTH	ANTH domain	6.17	5:1:75	4	1	0	1	63	12
1836	AMPKBI	5'-AMP-activated protein kinase, beta su	6.15	4:1:60	4	0	0	1	55	5
1837	DUF221	Domain of unknown function DUF221	6.15	16:0:244	16	0	0	0	198	46
1838	Sybindin	Sybindin-like family	6.14	7:0:107	7	0	0	0	96	11
1839	Lysine_decarbox	Possible lysine decarboxylase	6.12	3:0:46	3	0	0	0	36	10
1840	GPP34	Golgi phosphoprotein 3 (GPP34)	6.12	3:2:44	3	0	1	1	38	6
1841	UPF0020	Putative RNA methylase family UPF0020	6.12	3:1:45	3	0	1	0	37	8
1842	Rad10	DNA repair protein rad10	6.12	3:0:46	3	0	0	0	39	7
1843	PGM_PMM_I	Phosphoglucomutase/phosphomannomutase, a	6.12	9:0:138	8	1	0	0	117	21
1844	PLDc	Phospholipase D Active site motif	6.11	16:2:244	15	1	2	0	203	41
1845	DHO_dh	Dihydroorotate dehydrogenase	6.1	5:1:76	5	0	0	1	66	10
1846	Parvo_NS1	Parvovirus non-structural protein NS1	6.09	140:1:2156	139	1	0	1	1783	373
1847	Pex24p	Integral peroxisomal membrane peroxin	6.09	7:1:107	6	1	0	1	93	14
1848	AAT	Acyl-coenzyme A	6.06	2:0:31	2	0	0	0	25	6
1849	UCR_UQCRX_QCR9	Ubiquinol-cytochrome C reductase, UQCRX/	6.06	4:1:61	4	0	1	0	54	7
1850	eIF-5a	Eukaryotic initiation factor 5A hypusine	6.06	4:0:62	4	0	0	0	51	11
1851	Inos-1-P_synth	Myo-inositol-1-phosphate synthase	6.06	2:0:31	2	0	0	0	25	6
1852	cobW	CobW/HypB/UreG, nucleotide-binding domai	6.03	32:0:499	31	1	0	0	407	92
1853	Suc_Fer-like	Sucrase/ferredoxin-like	6.02	5:0:78	4	1	0	0	60	18
1854	Glyco_hydro_10	Glycosyl hydrolase family 10	6.02	5:0:78	4	1	0	0	72	6
1855	DUF1674	Protein of unknown function (DUF1674)	6	3:3:44	3	0	2	1	37	7
1856	Glyco_hydro_20	Glycosyl hydrolase family 20, catalytic	6	3:0:47	3	0	0	0	31	16
1857	Nop10p	Nucleolar RNA-binding protein, Nop10p fa	6	3:0:47	3	0	0	0	42	5
1858	VPS28	VPS28 protein	6	3:0:47	1	2	0	0	39	8
1859	TGT	Queuine tRNA-ribosyltransferase	6	3:0:47	2	1	0	0	36	11
1860	DUF367	Domain of unknown function (DUF367)	6	3:0:47	2	1	0	0	40	7
1861	AAA_5	ATPase family associated with various ce	5.97	107:3:1681	105	2	0	3	1411	270
1862	TAF	TATA box binding protein associated fact	5.97	8:0:126	7	1	0	0	107	19
1863	PAH	Paired amphipathic helix repeat	5.97	8:2:124	8	0	1	1	91	33
1864	MtN3_slv	MtN3/saliva family	5.96	13:0:205	13	0	0	0	198	7
1865	MBOAT	MBOAT family	5.95	10:1:157	10	0	1	0	137	20
1866	Choline_kinase	Choline/ethanolamine kinase	5.95	5:1:78	5	0	1	0	64	14
1867	SRF-TF	SRF-type transcription factor (DNA-bindi	5.94	6:0:95	5	1	0	0	78	17
1868	DeoC	DeoC/LacD family aldolase	5.88	1:1:15	0	1	1	0	9	6
1869	YhhN	YhhN-like protein	5.88	1:0:16	1	0	0	0	11	5
1870	DUF125	Integral membrane protein DUF125	5.88	4:0:64	3	1	0	0	55	9
1871	Glyco_hydro_2	Glycosyl hydrolases family 2, immunoglob	5.88	6:0:96	6	0	0	0	79	17
1872	F5_F8_type_C	F5/8 type C domain	5.88	3:1:47	3	0	1	0	41	6
1873	RasGEF_N	Guanine nucleotide exchange factor for R	5.88	10:0:160	9	1	0	0	125	35
1874	PEPCK_ATP	Phosphoenolpyruvate carboxykinase	5.88	3:0:48	3	0	0	0	39	9
1875	Asparaginase	Asparaginase	5.88	5:2:78	5	0	0	2	68	10
1876	DUF347	Repeat of Unknown Function (DUF347)	5.88	1:1:15	1	0	1	0	15	0
1877	Ribosomal_L6e	Ribosomal protein L6e	5.88	3:1:47	3	0	1	0	36	11
1878	ThiI	Thiamine biosynthesis protein (ThiI)	5.88	1:0:16	1	0	0	0	13	3
1879	IF2_N	Translation initiation factor IF-2, N-te	5.88	3:2:46	2	1	2	0	40	6
1880	Ribosomal_L10e	Ribosomal L10	5.88	4:1:63	4	0	1	0	53	10
1881	PLA2_B	Lysophospholipase catalytic domain	5.88	8:0:128	7	1	0	0	109	19
1882	CBM_6	Carbohydrate binding module (family 6)	5.88	1:0:16	1	0	0	0	14	2
1883	FMN_bind_2	Putative FMN-binding domain	5.88	2:1:31	2	0	0	1	22	9
1884	PFK	Phosphofructokinase	5.84	8:0:129	7	1	0	0	110	19
1885	Steroid_dh	3-oxo-5-alpha-steroid 4-dehydrogenase	5.83	6:1:96	6	0	0	1	81	15
1886	Glyco_hydro_2_N	Glycosyl hydrolases family 2, sugar bind	5.83	6:0:97	5	1	0	0	80	17
1887	Ribosomal_S14	Ribosomal protein S14p/S29e	5.81	5:0:81	5	0	0	0	67	14
1888	Ku	Ku70/Ku80 beta-barrel domain	5.81	5:1:80	5	0	0	1	71	9
1889	Homeobox	Homeobox domain	5.8	17:2:274	17	0	2	0	209	65
1890	DUF185	Uncharacterized ACR, COG1565	5.8	4:0:65	3	1	0	0	52	13
1891	zf-CXXC	CXXC zinc finger	5.79	7:1:113	6	1	0	1	109	4
1892	Dynamin_N	Dynamin family	5.78	19:3:307	17	2	1	2	253	54
1893	MAT1	CDK-activating kinase assembly factor MA	5.77	3:0:49	3	0	0	0	43	6
1894	COX15-CtaA	Cytochrome oxidase assembly protein	5.77	3:0:49	2	1	0	0	44	5
1895	Lycopene_cycl	Lycopene cyclase protein	5.74	19:1:311	17	2	0	1	231	80
1896	Amidohydro_2	Amidohydrolase	5.74	7:7:108	6	1	4	3	77	31
1897	Transglut_core	Transglutaminase-like superfamily	5.74	7:1:114	5	2	1	0	95	19
1898	UPF0079	Uncharacterised P-loop hydrolase UPF0079	5.71	2:0:33	2	0	0	0	30	3
1899	Hira	TUP1-like enhancer of split	5.71	4:0:66	4	0	0	0	57	9
1900	Peptidase_M22	Glycoprotease family	5.71	6:0:99	4	2	0	0	86	13
1901	PAL	Phenylalanine and histidine ammonia-lyas	5.71	2:1:32	2	0	0	1	22	10
1902	COX5B	Cytochrome c oxidase subunit Vb	5.71	4:0:66	4	0	0	0	53	13
1903	RasGEF	RasGEF domain	5.67	11:0:183	8	3	0	0	134	49
1904	Cullin	Cullin family	5.66	9:16:134	8	1	13	3	113	21
1905	Pescadillo_N	Pescadillo N-terminus	5.66	3:1:49	3	0	0	1	40	9
1906	Ribosomal_S26e	Ribosomal protein S26e	5.66	3:0:50	2	1	0	0	42	8
1907	Glyco_tran_28_C	Glycosyltransferase family 28 C-terminal	5.66	3:0:50	3	0	0	0	44	6
1908	Orn_DAP_Arg_deC	Pyridoxal-dependent decarboxylase, C-ter	5.63	4:1:66	4	0	0	1	51	15
1909	HMG_box	HMG (high mobility group) box	5.62	20:0:336	20	0	0	0	278	58
1910	Anth_synt_I_N	Anthranilate synthase component I, N ter	5.62	5:0:84	5	0	0	0	72	12
1911	HAMP	HAMP domain	5.6	15:4:249	14	1	2	2	142	107
1912	Ion_trans	Ion transport protein	5.58	13:11:209	13	0	9	2	178	31
1913	Glyco_hydro_65N	Glycosyl hydrolase family 65, N-terminal	5.56	2:0:34	2	0	0	0	27	7
1914	MyTH4	MyTH4 domain	5.56	1:0:17	1	0	0	0	14	3
1915	DEAD_2	DEAD_2	5.56	6:1:101	6	0	1	0	83	18
1916	Urocanase	Urocanase	5.56	1:0:17	0	1	0	0	14	3
1917	DUF1336	Protein of unknown function (DUF1336)	5.56	1:1:16	1	0	0	1	16	0
1918	NAGLU	Alpha-N-acetylglucosaminidase (NAGLU)	5.56	1:0:17	1	0	0	0	12	5
1919	ICMT	Isoprenylcysteine carboxyl methyltransfe	5.56	5:0:85	5	0	0	0	71	14
1920	DUF455	Protein of unknown function (DUF455)	5.56	1:0:17	1	0	0	0	13	4
1921	TrkA_N	TrkA-N domain	5.56	5:1:84	5	0	1	0	63	21
1922	MOSC_N	MOSC N-terminal beta barrel domain	5.56	4:0:68	4	0	0	0	48	20
1923	eRF1_1	eRF1 domain 1	5.56	5:0:85	3	2	0	0	74	11
1924	Fibrillarin	Fibrillarin	5.56	3:0:51	3	0	0	0	42	9
1925	GerE	Bacterial regulatory proteins, luxR fami	5.56	1:2:15	0	1	2	0	14	1
1926	TFIIS_C	Transcription factor S-II (TFIIS)	5.53	14:1:238	14	0	1	0	209	29
1927	FKBP_C	FKBP-type peptidyl-prolyl cis-trans isom	5.52	9:1:153	8	1	0	1	129	24
1928	ENTH	ENTH domain	5.51	7:0:120	6	1	0	0	109	11
1929	Glyco_transf_28	Glycosyltransferase family 28 N-terminal	5.5	6:0:103	5	1	0	0	84	19
1930	SNO	SNO glutamine amidotransferase family	5.49	5:0:86	4	1	0	0	76	10
1931	Dynein_heavy	Dynein heavy chain	5.49	5:0:86	3	2	0	0	76	10
1932	DSHCT	DSHCT (NUC185) domain	5.49	5:0:86	5	0	0	0	75	11
1933	HlyIII	Haemolysin-III related	5.48	8:2:136	7	1	0	2	112	24
1934	CDP-OH_P_transf	CDP-alcohol phosphatidyltransferase	5.46	10:1:172	6	4	1	0	141	31
1935	COX4	Cytochrome c oxidase subunit IV	5.45	3:0:52	3	0	0	0	45	7
1936	BING4CT	BING4CT (NUC141) domain	5.45	3:0:52	3	0	0	0	44	8
1937	Epimerase	NAD dependent epimerase/dehydratase fami	5.45	23:8:391	20	3	3	5	306	85
1938	Mtap_PNP	Phosphorylase family 2	5.43	5:0:87	5	0	0	0	74	13
1939	LCM	Leucine carboxyl methyltransferase	5.43	5:0:87	3	2	0	0	77	10
1940	TMP-TENI	Thiamine monophosphate synthase/TENI	5.41	2:0:35	2	0	0	0	29	6
1941	APG12	Ubiquitin-like autophagy protein Apg12	5.41	2:0:35	2	0	0	0	31	4
1942	DUF676	Putative serine esterase (DUF676)	5.41	6:3:102	6	0	2	1	88	14
1943	Gly_transf_sug	Glycosyltransferase sugar-binding region	5.41	10:3:172	10	0	2	1	138	34
1944	F_actin_cap_B	F-actin capping protein, beta subunit	5.39	9:1:157	9	0	1	0	152	5
1945	Glyco_hydro_18	Glycosyl hydrolases family 18	5.39	16:2:279	16	0	2	0	215	64
1946	MSF1	MSF1-like conserved region	5.38	5:0:88	4	1	0	0	72	16
1947	Autophagy_C	Autophagocytosis associated protein, C-t	5.36	3:1:52	3	0	1	0	44	8
1948	Vps35	Vacuolar protein sorting-associated prot	5.36	3:0:53	3	0	0	0	45	8
1949	PTS_2-RNA	RNA 2'-phosphotransferase, Tpt1 / KptA f	5.36	3:0:53	3	0	0	0	44	9
1950	Glyco_hydro_35	Glycosyl hydrolases family 35	5.36	3:0:53	3	0	0	0	39	14
1951	PTR2	POT family	5.33	8:0:142	8	0	0	0	106	36
1952	Hydantoinase_A	Hydantoinase/oxoprolinase	5.32	5:0:89	5	0	0	0	67	22
1953	Glucan_synthase	1,3-beta-glucan synthase component	5.31	6:0:107	5	1	0	0	93	14
1954	Ribosomal_L10	Ribosomal protein L10	5.31	6:1:106	6	0	1	0	89	17
1955	RNB	RNB-like protein	5.3	7:1:124	7	0	0	1	101	23
1956	Clathrin_propel	Clathrin propeller repeat	5.3	8:0:143	4	4	0	0	120	23
1957	PRO8NT	PRO8NT (NUC069) domain	5.26	2:0:36	2	0	0	0	31	5
1958	DHquinase_I	Type I 3-dehydroquinase	5.26	5:0:90	4	1	0	0	75	15
1959	Ribosomal_L31e	Ribosomal protein L31e	5.26	2:0:36	1	1	0	0	29	7
1960	RIO1	RIO1 family	5.26	6:1:107	6	0	0	1	88	19
1961	APG5	Autophagy protein Apg5	5.26	2:0:36	1	1	0	0	31	5
1962	IF4E	Eukaryotic initiation factor 4E	5.26	5:2:88	4	1	2	0	71	17
1963	FATC	FATC domain	5.26	8:0:144	7	1	0	0	124	20
1964	eRF1_2	eRF1 domain 2	5.26	5:1:89	3	2	1	0	76	13
1965	RNA_pol_Rbc25	RNA polymerase III subunit Rpc25	5.26	3:0:54	2	1	0	0	47	7
1966	DHDPS	Dihydrodipicolinate synthetase family	5.26	6:0:108	6	0	0	0	85	23
1967	Mit_rib_S27	Mitochondrial ribosomal subunit S27	5.26	2:0:36	2	0	0	0	31	5
1968	FolB	Dihydroneopterin aldolase	5.26	3:0:54	3	0	0	0	47	7
1969	WH1	WH1 domain	5.26	2:0:36	2	0	0	0	30	6
1970	DUF396	Protein of unknown function (DUF396)	5.26	2:0:36	2	0	0	0	30	6
1971	HTH_psq	helix-turn-helix, Psq domain	5.21	22:1:399	20	2	0	1	374	25
1972	Condensation	Condensation domain	5.21	33:1:599	30	3	0	1	435	164
1973	TFIID-18kDa	Transcription initiation factor IID, 18k	5.21	5:1:90	4	1	1	0	79	11
1974	HET	Heterokaryon incompatibility protein (HE	5.2	37:5:670	35	2	5	0	577	93
1975	PGM_PMM_II	Phosphoglucomutase/phosphomannomutase, a	5.19	7:1:127	6	1	1	0	107	20
1976	Glyco_hydro_32C	Glycosyl hydrolases family 32 C terminal	5.17	3:0:55	2	1	0	0	46	9
1977	Pyridox_oxidase	Pyridoxamine 5'-phosphate oxidase	5.17	6:9:101	6	0	7	2	86	15
1978	RA	Ras association (RalGDS/AF-6) domain	5.17	6:2:108	6	0	1	1	86	22
1979	PDH	Prephenate dehydrogenase	5.17	3:0:55	3	0	0	0	48	7
1980	HCO3_cotransp	HCO3- transporter family	5.17	3:0:55	3	0	0	0	44	11
1981	Glycos_transf_1	Glycosyl transferases group 1	5.16	13:3:236	10	3	2	1	190	46
1982	zf-TRAF	TRAF-type zinc finger	5.15	5:4:88	5	0	3	1	67	21
1983	NOT2_3_5	NOT2 / NOT3 / NOT5 family	5.15	5:0:92	5	0	0	0	77	15
1984	Rep-A_N	Replication factor-A protein 1, N-termin	5.13	2:0:37	2	0	0	0	31	6
1985	Ribosomal_S27e	Ribosomal protein S27	5.13	2:0:37	2	0	0	0	29	8
1986	DUF383	Domain of unknown function (DUF383)	5.13	2:1:36	1	1	0	1	31	5
1987	TPR_1	Tetratricopeptide repeat	5.12	89:13:1635	85	4	8	5	1394	241
1988	Abhydro_lipase	ab-hydrolase associated lipase region	5.1	5:0:93	5	0	0	0	83	10
1989	SET	SET domain	5.1	29:111:429	26	3	90	21	367	62
1990	ATP-cone	ATP cone domain	5.08	3:1:55	3	0	1	0	46	9
1991	PAP_central	Poly(A) polymerase central domain	5.08	6:0:112	6	0	0	0	92	20
1992	NAD_binding_3	Homoserine dehydrogenase, NAD binding do	5.08	3:0:56	2	1	0	0	42	14
1993	Pyr_redox	Pyridine nucleotide-disulphide oxidoredu	5.08	16:6:293	16	0	2	4	236	57
1994	Zn_clus	Fungal Zn(2)-Cys(6) binuclear cluster do	5.04	178:17:3338	165	13	9	8	2591	747
1995	adh_short	short chain dehydrogenase	5.02	111:6:2092	103	8	3	3	1628	464
1996	Maf	Maf-like protein	5	2:0:38	2	0	0	0	32	6
1997	UNC-50	UNC-50 family	5	2:0:38	2	0	0	0	31	7
[truncated: 777 more rows]
